# Supplementary material for: Emergency triage of brain computed tomography via anomaly detection with a deep generative model
Source: Nat Commun. 2022 Jul 22;13:4251. doi: 10.1038/s41467-022-31808-0 (PMC9307758; doi:10.1038/s41467-022-31808-0)
Supplement: Supplementary file 4 — Source Data [file 41467_2022_31808_MOESM4_ESM.xlsx]

## Sheet: Figure 3a
Internal validation			External validation
Ground truth	Anomaly score	log(Anomaly score +10)	Ground truth	Anomaly score	log(Anomaly score +10)
Control	-3.87981	0.786765	Control	10.4021	1.30968
Control	-4.51801	0.738939	Control	39.4532	1.69419
Control	28.2799	1.58297	Control	-5.78014	0.625298
Control	38.2561	1.68355	Control	2.40228	1.0935
Control	8.83391	1.27494	Control	-2.49099	0.875583
Control	1.72346	1.06906	Control	-3.29519	0.826386
Emergency	150.32	2.20499	Control	8.99529	1.27865
Control	4.89437	1.17302	Control	-0.801283	0.963727
Control	-2.59711	0.869401	Control	10.1145	1.30351
Control	-4.51111	0.739485	Control	11.5608	1.33366
Control	114.148	2.09394	Control	0.782673	1.03273
Control	10.6384	1.31468	Control	3.30334	1.12396
Control	31.1965	1.61486	Control	-2.51005	0.874479
Control	9.81423	1.29698	Control	-5.64143	0.639344
Control	2.32717	1.09086	Control	41.8304	1.71458
Control	0.285162	1.01221	Control	-0.260788	0.988524
Control	22.829	1.51626	Control	1.29444	1.05286
Control	18.7225	1.45822	Control	9.91285	1.29913
Control	0.357191	1.01524	Control	14.9622	1.39728
Emergency	213.018	2.34834	Control	-4.03683	0.775477
Control	0.918406	1.03816	Control	17.7813	1.44375
Emergency	1.62086	1.06524	Control	-3.49157	0.813476
Control	153.993	2.21483	Control	36.4253	1.66676
Control	-4.59863	0.732504	Control	13.1524	1.3646
Control	2.88088	1.10995	Control	-0.490951	0.978137
Control	9.83916	1.29752	Control	1.85304	1.07383
Control	-6.88518	0.493433	Control	12.2436	1.3472
Control	7.32872	1.23877	Control	8.57947	1.26903
Emergency	17.4276	1.43819	Control	22.403	1.51059
Control	3.48947	1.12999	Control	-6.14265	0.586289
Control	59.6484	1.84291	Control	14.7475	1.39353
Control	38.818	1.68858	Emergency	107.336	2.06943
Control	5.08694	1.1786	Control	6.65266	1.22148
Emergency	25.5676	1.55105	Control	-5.67487	0.635999
Control	4.79154	1.17001	Control	7.70058	1.24799
Emergency	17.7797	1.44373	Control	5.75921	1.19753
Control	-0.915111	0.95832	Control	14.5491	1.39004
Emergency	196.561	2.31505	Control	16.1663	1.41774
Control	-5.25521	0.676217	Control	9.32261	1.28607
Control	242.016	2.40143	Control	-4.39641	0.748466
Emergency	298.865	2.48977	Control	1.34737	1.0549
Emergency	44.1917	1.73393	Control	-2.96063	0.847534
Control	-3.82632	0.790544	Control	11.0896	1.32407
Control	-5.23634	0.677941	Control	-1.36459	0.936283
Control	3.62517	1.13434	Control	0.348358	1.01487
Emergency	114.636	2.09564	Control	6.01493	1.20452
Control	70.9216	1.90806	Control	-3.34396	0.823216
Control	-3.82341	0.790749	Control	-4.00297	0.777936
Emergency	13.0055	1.36183	Control	-1.95317	0.905625
Control	-7.33507	0.425686	Control	-0.184794	0.991899
Control	155.4	2.21853	Control	8.94985	1.27761
Emergency	429.775	2.64323	Control	-6.22988	0.576356
Control	10.3239	1.30801	Control	2.10382	1.08292
Control	0.812475	1.03393	Control	-1.63001	0.922725
Control	21.5574	1.4991	Control	13.8942	1.37829
Control	96.0455	2.02549	Control	3.83911	1.14111
Control	-3.71991	0.797966	Control	32.4753	1.62814
Control	-6.98057	0.479925	Control	38.1153	1.68228
Control	-6.9326	0.486771	Control	18.3599	1.4527
Control	45.2574	1.74239	Emergency	48.3216	1.76583
Control	-2.95019	0.848177	Control	-3.78273	0.7936
Emergency	23.3579	1.5232	Control	-1.49703	0.929571
Control	6.0707	1.20603	Control	-2.53888	0.872804
Control	26.8889	1.5669	Control	-4.81617	0.71465
Control	29.2959	1.59435	Control	17.3119	1.43635
Control	217.991	2.35792	Control	1.79197	1.07159
Control	21.8028	1.50247	Control	5.37626	1.18685
Control	3.18043	1.11993	Control	7.50273	1.24311
Control	-1.54408	0.927161	Emergency	76.4554	1.93679
Emergency	6.39761	1.21478	Control	78.0988	1.94497
Control	-2.49873	0.875135	Control	-3.57557	0.807835
Control	-4.47644	0.742219	Control	25.4913	1.55012
Emergency	39.6406	1.69584	Emergency	429.012	2.64248
Control	93.4181	2.0146	Control	-5.71127	0.632329
Control	11.512	1.33268	Control	8.40721	1.26499
Control	25.584	1.55125	Control	8.27407	1.26184
Control	15.0832	1.39938	Control	1.86027	1.07409
Control	29.8827	1.60078	Control	-6.79504	0.505823
Control	11.9599	1.34163	Control	12.4647	1.3515
Control	-5.08971	0.691107	Control	-0.575805	0.974244
Control	9.05401	1.27999	Control	-2.86702	0.853271
Control	11.791	1.33828	Control	4.52175	1.16202
Control	-4.70897	0.72354	Control	-2.95674	0.847774
Emergency	75.6077	1.93251	Control	-6.19524	0.580327
Control	-4.57487	0.73441	Emergency	8.79796	1.27411
Control	70.9817	1.90839	Control	12.4887	1.35196
Control	35.6178	1.65913	Control	2.50818	1.09719
Control	-2.55105	0.872095	Control	-5.62758	0.640722
Control	12.9758	1.36127	Control	305.965	2.49964
Emergency	11.214	1.32662	Control	9.81717	1.29704
Emergency	353.424	2.56041	Control	37.8589	1.67996
Emergency	142.181	2.18236	Control	-5.27687	0.67423
Emergency	109.289	2.0766	Control	-4.47167	0.742594
Control	-0.239915	0.989454	Control	18.4189	1.45361
Control	-0.370414	0.983608	Control	26.8711	1.56669
Control	11.2817	1.32801	Control	22.4511	1.51123
Control	152.808	2.21168	Control	1.34781	1.05491
Emergency	540.785	2.74098	Control	16.9615	1.43074
Control	12.9227	1.36027	Control	20.8228	1.48887
Control	-0.742616	0.966488	Control	6.58615	1.21975
Control	-2.27703	0.887784	Control	14.8883	1.396
Emergency	27.6413	1.57566	Control	33.0947	1.63442
Control	-5.88081	0.614812	Control	-3.70312	0.799125
Emergency	51.3188	1.78759	Emergency	692.887	2.84689
Control	7.931	1.2536	Control	-5.48366	0.654787
Control	0.100277	1.00433	Control	33.1687	1.63517
Emergency	62.2804	1.85902	Control	-1.99626	0.903293
Control	-1.61547	0.923479	Control	-2.56821	0.871093
Emergency	165.294	2.24377	Control	-4.88901	0.708505
Control	9.337	1.28639	Control	-4.13236	0.768463
Control	-3.37067	0.821469	Control	86.52	1.98462
Control	-6.20237	0.579513	Control	-4.01385	0.777148
Control	-6.58444	0.533462	Control	-0.58661	0.973746
Control	3.31548	1.12436	Control	15.9489	1.41412
Control	-5.15498	0.685295	Control	-6.98636	0.479091
Control	53.5073	1.80282	Control	-3.05055	0.841951
Control	-4.04838	0.774635	Control	-5.62818	0.640662
Control	-0.124806	0.994546	Control	21.1823	1.49391
Control	23.5643	1.52588	Emergency	127.728	2.13902
Control	29.3586	1.59504	Emergency	234.856	2.38891
Control	-4.22986	0.761186	Emergency	10.4883	1.31151
Control	-4.84574	0.712167	Control	1.80905	1.07221
Control	-2.34996	0.883664	Control	4.02821	1.147
Control	-5.14488	0.6862	Control	6.60076	1.22013
Control	3.74348	1.1381	Control	-5.72375	0.631063
Control	5.18811	1.1815	Control	5.06607	1.178
Control	-4.45944	0.743553	Control	0.966152	1.04005
Control	13.8045	1.37666	Control	4.82707	1.17106
Control	-4.49927	0.74042	Control	-6.39086	0.557404
Control	52.2273	1.79398	Control	2.24005	1.08778
Control	-3.57374	0.807958	Control	8.965	1.27795
Emergency	95.7015	2.02408	Control	9.07598	1.28049
Control	18.9888	1.46223	Emergency	36.1524	1.66419
Control	16.5614	1.42425	Control	8.42807	1.26548
Control	-1.92959	0.906896	Control	-5.19108	0.682047
Control	68.0179	1.89219	Control	-1.5843	0.92509
Control	19.6214	1.4716	Control	31.2939	1.61589
Control	45.4112	1.7436	Emergency	108.678	2.07437
Control	24.6868	1.54016	Control	-1.81	0.913284
Control	21.077	1.49244	Control	52.3976	1.79517
Emergency	13.0113	1.36194	Control	18.2168	1.45051
Control	-7.02168	0.473971	Emergency	316.089	2.51334
Control	2.8094	1.10753	Control	-5.59903	0.643548
Control	14.4493	1.38827	Control	4.91663	1.17367
Control	9.26788	1.28483	Control	-1.39904	0.934547
Control	29.2179	1.59348	Emergency	52.7257	1.79745
Control	-3.14843	0.83579	Control	5.42219	1.18815
Control	-0.362246	0.983976	Control	17.4422	1.43842
Control	6.82785	1.22603	Control	18.4081	1.45344
Control	45.6267	1.74528	Control	2.29304	1.08966
Control	7.29529	1.23793	Control	-2.24825	0.8894
Control	-6.55209	0.537556	Control	-4.20317	0.763191
Control	4.59733	1.16427	Control	3.77431	1.13907
Control	5.08209	1.17846	Control	-6.3335	0.564252
Control	30.7033	1.60963	Control	155.941	2.21995
Control	-0.646383	0.97098	Control	-1.54259	0.927237
Control	-2.37955	0.881981	Control	20.3617	1.48233
Emergency	70.3413	1.90494	Control	18.7372	1.45844
Control	42.6838	1.72168	Control	2.78775	1.10679
Control	-3.93173	0.783065	Control	58.3515	1.83475
Control	-2.81987	0.856133	Control	-2.69555	0.863587
Control	-0.502319	0.977618	Emergency	15.0365	1.39857
Control	10.3429	1.30841	Control	5.49613	1.19022
Control	15.6141	1.40848	Control	7.65397	1.24684
Control	1.69425	1.06797	Emergency	100.483	2.04329
Control	8.76108	1.27326	Control	42.1866	1.71756
Control	-4.34372	0.752531	Control	14.6335	1.39153
Control	117.445	2.10532	Control	-6.08341	0.592909
Control	0.79963	1.03341	Control	44.295	1.73476
Control	4.20244	1.15236	Control	5.21407	1.18225
Control	61.099	1.85186	Control	33.4027	1.63752
Control	-6.92889	0.487296	Control	22.9092	1.51732
Control	-1.11525	0.948645	Control	-4.72369	0.722331
Emergency	66.5298	1.88383	Control	3.55742	1.13218
Control	-4.2962	0.756164	Control	0.67526	1.02838
Control	-4.33463	0.753229	Control	2.7751	1.10636
Control	3.58116	1.13294	Control	-3.91474	0.784279
Control	4.98799	1.17574	Control	95.4516	2.02305
Control	-1.05787	0.951441	Control	33.6316	1.6398
Control	-6.71853	0.516069	Control	18.2692	1.45131
Emergency	25.2338	1.54696	Control	9.92569	1.29941
Control	10.4782	1.31129	Control	-4.86069	0.710905
Control	-6.01249	0.600702	Control	17.9446	1.4463
Control	23.1238	1.52014	Control	7.14596	1.23416
Control	-7.00236	0.47678	Control	-5.92785	0.609824
Control	4.25057	1.15383	Control	-5.39053	0.663651
Control	-2.30401	0.886264	Control	76.1304	1.93516
Control	14.3273	1.38609	Control	5.12343	1.17965
Control	14.0793	1.38164	Control	67.2585	1.88795
Control	2.25424	1.08829	Control	44.7291	1.73822
Control	-4.56985	0.734812	Control	-4.76248	0.719125
Control	-7.19183	0.448424	Control	-5.49801	0.653404
Control	1.21256	1.0497	Control	18.1839	1.45
Control	-1.91659	0.907595	Control	-1.94667	0.905975
Control	-6.1228	0.588518	Control	29.2512	1.59385
Control	27.7151	1.57652	Control	32.1951	1.62526
Control	8.11096	1.25794	Emergency	20.4389	1.48343
Control	-2.53254	0.873173	Control	16.9352	1.43032
Control	13.6626	1.37406	Control	-0.914498	0.958349
Control	23.5608	1.52583	Control	-1.46007	0.931454
Control	237.979	2.39441	Control	6.06939	1.206
Control	51.595	1.78955	Emergency	228.292	2.37711
Control	-6.55429	0.537279	Control	606.943	2.79025
Control	17.8726	1.44518	Control	14.378	1.387
Control	-0.98626	0.954905	Control	126.351	2.13466
Control	-6.82795	0.501341	Control	-0.213631	0.990622
Control	-2.03296	0.901297	Control	18.6509	1.45714
Control	1.38005	1.05614	Control	-5.52421	0.650869
Control	5.4418	1.1887	Control	-3.54771	0.809714
Control	-5.06844	0.692984	Control	11.8831	1.34011
Control	12.1056	1.3445	Control	5.52643	1.19107
Control	-2.55585	0.871815	Control	5.44014	1.18865
Control	16.2232	1.41869	Control	10.0589	1.30231
Control	-2.17098	0.893708	Emergency	81.7458	1.96259
Control	51.2976	1.78744	Control	14.1559	1.38302
Control	40.6885	1.70491	Control	8.89929	1.27645
Control	-1.76194	0.915825	Control	-6.25287	0.573699
Emergency	33.706	1.64054	Emergency	35.565	1.65863
Control	-4.72405	0.722301	Control	-1.72929	0.917543
Emergency	176.255	2.27011	Control	18.8992	1.46089
Control	0.28963	1.0124	Control	-2.97649	0.846554
Control	123.581	2.12574	Control	27.2001	1.57054
Control	-1.38877	0.935065	Emergency	31.1597	1.61447
Control	5.21781	1.18235	Control	31.5422	1.61849
Control	6.23309	1.2104	Control	23.1252	1.52016
Control	-4.08141	0.772218	Control	-4.26376	0.758628
Emergency	134.216	2.15901	Control	30.8515	1.61121
Control	-7.20296	0.446699	Control	6.37285	1.21412
Control	-1.29222	0.939908	Control	3.20631	1.12078
Control	24.9311	1.54321	Control	10.6189	1.31427
Control	-1.36168	0.936429	Control	-7.79027	0.34434
Control	-4.53549	0.737551	Control	2.41527	1.09396
Control	0.304882	1.01304	Control	12.022	1.34286
Emergency	3.17239	1.11966	Control	-1.42603	0.933182
Control	28.261	1.58276	Control	-2.82047	0.856096
Control	-3.3915	0.820103	Control	80.8868	1.9585
Control	-0.000838564	0.999964	Emergency	19.7994	1.47421
Control	1.93283	1.07674	Control	-5.38427	0.66424
Control	0.763842	1.03197	Control	2.13438	1.08402
Control	13.8435	1.37737	Control	-0.11827	0.994833
Control	-4.84697	0.712062	Emergency	23.6214	1.52662
Control	-6.99057	0.478485	Control	-2.0517	0.900274
Control	13.8684	1.37782	Control	-7.05442	0.469172
Control	42.8726	1.72323	Control	-0.247811	0.989102
Control	25.3263	1.5481	Control	57.3226	1.82816
Control	-6.53101	0.540203	Emergency	790.055	2.90312
Control	-1.67907	0.920172	Control	-5.8289	0.620251
Control	-5.8451	0.61856	Control	20.5455	1.48495
Emergency	1.71799	1.06885	Control	26.9098	1.56714
Emergency	124.878	2.12994	Control	15.6516	1.40911
Control	-5.0858	0.691452	Control	7.83682	1.25132
Emergency	6.8735	1.22721	Control	2.88597	1.11012
Control	-2.47213	0.876672	Control	-1.73739	0.917117
Control	2.07698	1.08196	Control	-3.15881	0.835132
Control	12.2229	1.3468	Control	9.1691	1.2826
Control	-1.99416	0.903407	Control	-5.69212	0.634264
Control	3.29831	1.1238	Control	-7.0246	0.473545
Control	2.36117	1.09206	Emergency	6.40463	1.21497
Emergency	93.602	2.01537	Control	21.6338	1.50015
Emergency	46.0808	1.74881	Control	-2.82961	0.855543
Control	0.7358	1.03083	Control	35.3531	1.65661
Control	-0.951829	0.956561	Control	0.772955	1.03233
Control	3.6151	1.13402	Control	-4.07859	0.772425
Control	8.41016	1.26506	Control	-3.09293	0.839294
Control	22.178	1.50756	Control	-1.12457	0.948189
Control	7.43636	1.24146	Control	7.23924	1.23652
Control	-4.06533	0.773396	Control	0.833633	1.03477
Control	-4.97625	0.701028	Control	12.5036	1.35225
Control	-4.77626	0.717981	Emergency	154.429	2.21598
Control	-2.61835	0.868154	Control	-4.94804	0.70346
Emergency	8.46064	1.26625	Control	-3.29851	0.826171
Emergency	10.6602	1.31514	Control	1.89642	1.07542
Control	3.63402	1.13462	Control	30.3106	1.60542
			Control	-6.1191	0.588933
			Control	24.2169	1.53424
			Control	14.4418	1.38813
			Emergency	101.484	2.04721
			Control	-1.63066	0.922691
			Control	12.1542	1.34546
			Control	6.90449	1.228
			Control	173.072	2.26262
			Control	2.46464	1.09568
			Control	2.46353	1.09564
			Control	29.0938	1.59211
			Control	5.38278	1.18703
			Control	-1.89032	0.909003
			Control	-4.78054	0.717626
			Control	-4.52766	0.738173
			Control	-2.3497	0.883678
			Control	87.7048	1.98992
			Control	-6.14147	0.586422
			Control	20.1538	1.47934
			Control	1.84096	1.07339
			Control	39.3873	1.69362
			Control	-5.89396	0.613424
			Control	6.91786	1.22835
			Control	-2.65114	0.86622
			Control	-1.67357	0.920459
			Control	9.18908	1.28305
			Control	7.83447	1.25126
			Control	0.927159	1.03851
			Control	4.9091	1.17345
			Control	92.5585	2.01097
			Control	-3.40349	0.819314
			Control	-3.70207	0.799198
			Control	-1.45502	0.931711
			Control	-3.40734	0.81906
			Control	-0.412227	0.981718
			Control	19.0498	1.46314
			Control	6.35248	1.21358
			Control	1.03925	1.04294
			Emergency	78.3601	1.94626
			Emergency	255.061	2.42335
			Control	143.321	2.1856
			Control	-2.46591	0.877031
			Emergency	355.308	2.56266
			Control	-4.96304	0.702168
			Emergency	9.34699	1.28661
			Control	11.1863	1.32605
			Control	0.382389	1.0163
			Control	19.8337	1.47471
			Control	39.718	1.69651
			Control	-0.892039	0.959421
			Control	29.5594	1.59725
			Control	25.3342	1.5482
			Control	-2.34511	0.883939
			Control	1.80178	1.07195
			Control	1.26066	1.05156
			Control	23.5282	1.52541
			Control	24.0405	1.532
			Control	-5.82432	0.620727
			Control	-3.1568	0.835259
			Control	26.6858	1.5645
			Control	5.06903	1.17809
			Control	-4.60985	0.731601
			Control	-6.85855	0.49713
			Control	18.103	1.44875
			Control	3.97224	1.14527
			Emergency	313.21	2.50948
			Control	-5.51435	0.651826
			Control	-5.13218	0.687334
			Control	33.2942	1.63643
			Control	17.5089	1.43947
			Control	100.173	2.04207
			Control	0.216836	1.00932
			Emergency	47.775	1.76174
			Emergency	21.2288	1.49456
			Control	-1.65717	0.921313
			Control	8.57701	1.26898
			Control	35.9378	1.66217
			Control	29.3277	1.5947
			Control	5.042	1.17731
			Control	5.52244	1.19096
			Control	5.4582	1.18916
			Control	-1.7668	0.915569
			Control	53.4546	1.80246
			Control	-2.6733	0.864908
			Control	-4.08183	0.772187
			Control	16.7457	1.42725
			Control	40.5495	1.70372
			Control	-7.57132	0.385371
			Control	6.51748	1.21794
			Control	11.1051	1.32439
			Control	-0.400085	0.982267
			Emergency	22.907	1.51729
			Emergency	30.9605	1.61237
			Control	1.26375	1.05168
			Control	7.43306	1.24137
			Control	-5.47061	0.65604
			Control	5.88289	1.20093
			Control	11.1753	1.32583
			Control	8.84246	1.27514
			Control	-1.69316	0.919436
			Control	-1.99769	0.903215
			Emergency	140.24	2.17678
			Control	11.2185	1.32671
			Emergency	65.3934	1.87733
			Control	37.6848	1.67838
			Control	-4.4612	0.743416
			Control	3.01672	1.1145
			Control	0.745017	1.03121
			Control	1.12874	1.04645
			Control	27.0761	1.56909
			Control	-1.21351	0.943815
			Control	22.0687	1.50608
			Control	148.983	2.20135
			Control	118.613	2.10928
			Control	0.601942	1.02539
			Control	-2.9424	0.848657
			Control	18.5917	1.45624
			Control	14.6324	1.39151
			Control	7.12655	1.23367
			Control	7.37522	1.23993
			Control	-6.77841	0.50807
			Control	13.4752	1.37061
			Control	202.731	2.32783
			Emergency	215.942	2.354
			Control	-2.73303	0.861353
			Control	-1.73555	0.917214
			Control	-0.854508	0.961207
			Control	45.4758	1.7441
			Control	37.7778	1.67923
			Control	5.10518	1.17913
			Control	-7.64214	0.372518
			Control	155.325	2.21834
			Control	13.4571	1.37028
			Control	8.6908	1.27163
			Emergency	137.836	2.16978
			Control	10.8905	1.31995
			Emergency	47.1044	1.75667
			Emergency	147.272	2.19665
			Emergency	172.536	2.26135
			Control	-3.43333	0.817345
			Control	-0.654969	0.970581
			Control	39.7665	1.69694
			Control	30.0051	1.60212
			Control	-2.88176	0.852373
			Control	2.94927	1.11225
			Control	-5.48948	0.654227
			Control	-5.44416	0.658569
			Emergency	22.0875	1.50634
			Control	-5.09573	0.690575
			Emergency	102.524	2.05124
			Control	-5.48489	0.654668
			Emergency	52.1736	1.79361
			Emergency	39.55	1.69504
			Control	17.8385	1.44465
			Control	-3.62285	0.804626
			Control	-6.30538	0.56757
			Control	97.5492	2.03161
			Control	2.21374	1.08685
			Control	543.585	2.74318
			Emergency	36.5746	1.66815
			Control	-2.23206	0.890306
			Control	36.0218	1.66296
			Control	-5.35151	0.667312
			Control	-6.65878	0.523905
			Control	4.65168	1.16589
			Control	0.357992	1.01528
			Control	2.37882	1.09268
			Control	0.476052	1.0202
			Emergency	21.4263	1.49729
			Emergency	-1.75149	0.916375
			Control	1.92006	1.07628
			Control	31.7826	1.621
			Emergency	251.721	2.41784
			Control	15.1254	1.40011
			Control	-4.15343	0.766901
			Emergency	34.9566	1.65279
			Control	181.292	2.2817
			Control	-5.27144	0.674729
			Control	-5.28859	0.673151
			Control	25.6487	1.55204
			Control	-2.83021	0.855506
			Control	4.67391	1.16655
			Control	2.26931	1.08882
			Control	-3.35811	0.822292
			Control	-6.35348	0.561878
			Control	3.08734	1.11685
			Control	11.0086	1.3224
			Control	-5.20811	0.680507
			Control	-5.01179	0.697945
			Control	51.7755	1.79082
			Control	-3.38662	0.820424
			Control	-2.24246	0.889724
			Control	30.0913	1.60305
			Control	-2.53861	0.872819
			Control	15.6893	1.40975
			Emergency	360.499	2.56879
			Control	1.52972	1.06182
			Control	-2.57365	0.870775
			Control	-3.32594	0.82439
			Control	-1.54544	0.927091
			Control	21.8237	1.50275
			Control	-2.5693	0.87103
			Control	6.90153	1.22793
			Control	13.2201	1.36586
			Control	46.7424	1.75391
			Control	236.086	2.39109
			Control	1.63804	1.06588
			Control	-4.52174	0.738643
			Control	10.4983	1.31172
			Control	-6.72001	0.515872
			Control	36.7783	1.67004
			Control	-4.34186	0.752674
			Control	-1.19524	0.944718
			Control	12.7465	1.35691
			Control	17.0486	1.43214
			Control	-5.25016	0.676679
			Control	25.3313	1.54816
			Control	-1.79572	0.91404
			Control	-2.51215	0.874357
			Control	4.32626	1.15613
			Control	0.148128	1.00639
			Control	-6.78616	0.507024
			Control	1.97347	1.07822
			Control	-4.10756	0.770295
			Control	11.0121	1.32247
			Control	5.84533	1.1999
			Control	-5.60063	0.643391
			Control	21.7103	1.5012
			Control	10.8834	1.3198
			Control	9.64778	1.29331
			Control	-6.51803	0.541826
			Control	14.7188	1.39303
			Control	-2.3499	0.883667
			Control	-5.20573	0.680723
			Control	14.7655	1.39385
			Control	-5.32307	0.669961
			Control	-5.15764	0.685057
			Control	14.052	1.38115
			Control	-2.66063	0.865659
			Control	-2.49756	0.875202
			Control	10.2286	1.30597
			Control	9.64715	1.2933
			Emergency	58.9378	1.83846
			Emergency	36.0472	1.6632
			Control	28.7664	1.58846
			Control	-2.01585	0.902229
			Emergency	82.8445	1.96776
			Emergency	126.177	2.1341
			Control	64.2302	1.87058
			Control	-6.53318	0.539931
			Control	0.884764	1.03682
			Control	58.4753	1.83553
			Control	-1.48868	0.929997
			Emergency	64.9821	1.87496
			Control	24.0606	1.53225
			Control	4.1539	1.15088
			Emergency	98.5988	2.03583
			Control	-0.497763	0.977826
			Control	15.0171	1.39824
			Control	5.17998	1.18127
			Control	-0.828138	0.962458
			Control	-0.483797	0.978464
			Control	-4.522	0.738622
			Control	27.1105	1.5695
			Control	8.97517	1.27819
			Emergency	4.36538	1.15732
			Control	0.779436	1.0326
			Control	14.6989	1.39268
			Control	-1.12824	0.94801
			Control	4.98477	1.17565
			Control	-3.13364	0.836726
			Control	-2.58593	0.870056
			Control	81.4881	1.96136
			Emergency	23.7927	1.52882
			Control	-5.27055	0.674811
			Control	-3.19685	0.83271
			Control	11.5766	1.33398
			Control	32.8017	1.63146
			Control	13.9929	1.38008
			Emergency	37.3457	1.67528
			Emergency	4.33678	1.15645
			Control	-4.03253	0.77579
			Control	15.2546	1.40234
			Control	12.7251	1.35651
			Control	-4.88173	0.709123
			Control	0.593117	1.02502
			Control	11.0357	1.32296
			Control	18.6833	1.45763
			Emergency	103.297	2.05422
			Control	47.6668	1.76093
			Emergency	142.648	2.18369
			Control	0.278695	1.01194
			Emergency	33.4738	1.63823
			Control	21.0559	1.49214
			Control	-5.68578	0.634902
			Control	0.496994	1.02106
			Control	313.412	2.50976
			Control	18.0709	1.44826
			Control	9.26365	1.28474
			Control	-4.1808	0.764863
			Control	77.5522	1.94227
			Control	-4.22926	0.761231
			Control	4.74979	1.16879
			Control	-6.70372	0.518025
			Control	-4.68587	0.725432
			Control	32.396	1.62733
			Control	12.0784	1.34397
			Control	18.9675	1.46191
			Control	2.92115	1.1113
			Control	-5.33236	0.669098
			Control	-3.3112	0.825348
			Control	1.16659	1.04792
			Emergency	48.3398	1.76596
			Control	5.73059	1.19675
			Control	20.829	1.48896
			Control	-0.862638	0.960821
			Control	-3.9493	0.781805
			Control	-5.33172	0.669157
			Control	6.92173	1.22844
			Control	0.324663	1.01388
			Control	25.3548	1.54845
			Control	4.68545	1.16689
			Control	8.85621	1.27545
			Control	-5.02316	0.696954
			Control	18.0915	1.44858
			Control	-5.40639	0.662154
			Control	-5.0721	0.692662
			Control	6.77244	1.2246
			Control	-5.99602	0.602491
			Emergency	141.616	2.18075
			Control	18.3866	1.45311
			Emergency	966.342	2.9896
			Control	-4.18926	0.764232
			Control	-3.92937	0.783234
			Control	-4.72565	0.722169
			Control	289.728	2.47673
			Control	-0.0065012	0.999718
			Control	-1.66772	0.920764
			Control	12.9562	1.3609
			Control	38.8307	1.68869
			Control	-3.5774	0.807711
			Control	93.1848	2.01362
			Control	28.5368	1.58588
			Control	28.7061	1.58778
			Control	38.4897	1.68565
			Control	-5.57936	0.645485
			Control	-5.95414	0.607011
			Control	16.0817	1.41634
			Control	3.30084	1.12388
			Control	-2.93575	0.849066
			Control	-5.38149	0.664502
			Control	3.55543	1.13211
			Emergency	533.031	2.73482
			Control	-3.68294	0.800515
			Control	-4.0788	0.77241
			Control	1.04481	1.04316
			Control	3.49198	1.13008
			Control	0.605371	1.02553
			Control	15.8013	1.41164
			Control	16.7341	1.42707
			Control	-4.34546	0.752397
			Control	7.10274	1.23307
			Control	-4.07025	0.773036
			Control	-3.16197	0.834931
			Control	2.91546	1.11111
			Control	37.5591	1.67723
			Control	28.3263	1.5835
			Control	-4.45819	0.743651
			Control	-4.35408	0.751735
			Control	2.4588	1.09548
			Control	54.8056	1.81161
			Control	16.5546	1.42414
			Control	-2.69322	0.863726
			Control	1.39845	1.05685
			Control	-3.42364	0.817985
			Control	-6.34822	0.562505
			Control	78.4776	1.94683
			Control	6.704	1.22282
			Control	16.9124	1.42995
			Control	2.88932	1.11023
			Control	-5.8729	0.615645
			Control	0.905407	1.03764
			Control	21.1234	1.49309
			Control	-1.85265	0.911016
			Control	-5.4957	0.653627
			Control	15.0002	1.39794
			Control	-6.08198	0.593066
			Control	-6.9175	0.488903
			Control	44.3574	1.73526
			Control	43.8519	1.7312
			Emergency	67.379	1.88862
			Control	9.41428	1.28812
			Control	-3.15956	0.835084
			Control	-3.97957	0.779627
			Emergency	228.921	2.37825
			Emergency	41.4048	1.711
			Emergency	65.5578	1.87828
			Control	241.32	2.40023
			Control	-4.91183	0.706562
			Control	-2.56603	0.871221
			Emergency	127.071	2.13694
			Control	12.4863	1.35192
			Control	116.082	2.10065
			Control	-3.6278	0.804289
			Control	7.38837	1.24026
			Control	-3.75759	0.795352
			Control	-4.64441	0.728807
			Control	6.5563	1.21896
			Control	17.1869	1.43436
			Control	1.10777	1.04563
			Control	24.2076	1.53412
			Control	-5.79019	0.624263
			Control	5.24318	1.18308
			Control	-7.41597	0.412297
			Control	-5.17346	0.683636
			Control	-5.89677	0.613126
			Control	-3.96894	0.780394
			Control	0.969404	1.04018
			Control	-3.31507	0.825097
			Control	1.26199	1.05162
			Control	-5.58766	0.644669
			Control	6.11709	1.20729
			Control	20.7231	1.48746
			Control	15.5364	1.40716
			Emergency	13.4152	1.3695
			Control	-3.84694	0.789091
			Control	33.3417	1.63691
			Emergency	159.463	2.22908
			Control	-2.09513	0.897895
			Control	19.705	1.47283
			Control	21.9501	1.50447
			Control	56.1473	1.82051
			Control	-1.2884	0.940098
			Control	4.16574	1.15124
			Control	-4.26844	0.758273
			Control	-5.65043	0.638446
			Control	-5.75203	0.628182
			Control	52.9608	1.79907
			Control	28.5642	1.58618
			Control	292.582	2.48084
			Control	32.6904	1.63033
			Control	-0.960179	0.95616
			Control	-0.848306	0.961501
			Control	1.63705	1.06584
			Control	-3.13951	0.836355
			Control	53.49	1.80271
			Control	23.2257	1.52147
			Control	24.0631	1.53228
			Control	-7.68757	0.364068
			Control	2.97496	1.11311
			Control	-0.858157	0.961034
			Control	19.348	1.46758
			Control	-1.47123	0.930886
			Control	-3.28991	0.826729
			Control	-7.23297	0.442013
			Control	-7.34884	0.423436
			Control	2.57605	1.09954
			Control	-1.16704	0.946106
			Control	5.80183	1.19871
			Control	37.3128	1.67498
			Control	28.7289	1.58804
			Control	-2.57697	0.870581
			Control	-6.23732	0.575497
			Control	7.96756	1.25449
			Control	9.42024	1.28825
			Control	-0.278744	0.987722
			Control	86.4567	1.98433
			Control	-5.94097	0.608422
			Control	-5.32827	0.669478
			Control	-6.19508	0.580345
			Control	1.28402	1.05246
			Control	10.5187	1.31215
			Emergency	35.5499	1.65849
			Control	48.8061	1.76942
			Control	-1.11751	0.948535
			Emergency	32.5346	1.62874
			Control	-0.421369	0.981303
			Control	7.09619	1.2329
			Control	-0.21368	0.990619
			Control	-2.19467	0.892391
			Control	6.39315	1.21466
			Control	1.27927	1.05228
			Control	7.87846	1.25233
			Control	3.07853	1.11656
			Emergency	106.692	2.06704
			Control	47.5591	1.76011
			Control	1.3584	1.05532
			Control	2.11002	1.08314
			Emergency	8.05131	1.25651
			Control	31.0263	1.61306
			Control	115.163	2.09748
			Control	-4.30697	0.755343
			Control	-4.70997	0.723458
			Control	-2.25597	0.888967
			Control	19.9213	1.47598
			Control	35.6597	1.65953
			Control	53.3682	1.80187
			Control	-2.97639	0.846561
			Control	-4.51246	0.739378
			Control	-6.22969	0.576377
			Control	-1.54211	0.927262
			Control	0.48591	1.02061
			Control	-3.53097	0.810839
			Emergency	3.50906	1.13063
			Control	12.9491	1.36077
			Control	9.20459	1.28341
			Control	-5.62116	0.641359
			Control	14.356	1.38661
			Control	84.3312	1.97466
			Control	105.878	2.064
			Control	-6.69815	0.518758
			Control	6.39171	1.21462
			Control	8.36148	1.26391
			Emergency	218.821	2.3595
			Control	32.351	1.62686
			Control	-1.7775	0.915004
			Control	26.0799	1.55727
			Control	-4.15036	0.767129
			Control	51.3251	1.78764
			Control	33.6263	1.63975
			Control	-5.58632	0.6448
			Control	2.44073	1.09485
			Control	-3.82271	0.790798
			Control	15.106	1.39978
			Control	53.7359	1.80438
			Control	-5.87937	0.614964
			Control	-7.32796	0.426843
			Control	4.23575	1.15338
			Control	-7.40853	0.413546
			Control	2.04589	1.08084
			Control	-1.13947	0.94746
			Control	9.60106	1.29228
			Control	11.5076	1.33259
			Control	-1.0451	0.952061
			Control	-3.11378	0.837981
			Control	101.181	2.04603
			Control	309.13	2.50397
			Control	83.1909	1.96937
			Control	6.21912	1.21003
			Emergency	44.9848	1.74024
			Control	292.999	2.48144
			Emergency	38.8809	1.68914
			Control	37.2548	1.67445
			Control	25.8612	1.55462
			Control	1.91901	1.07624
			Control	-4.62456	0.730414
			Control	-1.1504	0.946924
			Control	-1.58344	0.925135
			Control	20.2228	1.48033
			Control	-0.452173	0.979905
			Emergency	178.299	2.27485
			Control	-1.16554	0.94618
			Control	5.49381	1.19016
			Control	5.86905	1.20055
			Emergency	21.2667	1.49508
			Control	5.83761	1.19969
			Control	4.69681	1.16722
			Control	14.2184	1.38415
			Emergency	53.5762	1.80329
			Emergency	256.005	2.42489
			Control	6.32374	1.21282
			Control	-6.60507	0.530831
			Control	1.74979	1.07003
			Control	15.5529	1.40744
			Control	-3.34424	0.823197
			Control	6.81999	1.22583
			Control	-0.520268	0.976796
			Control	-6.36974	0.559938
			Emergency	102.589	2.0515
			Control	-5.84025	0.619067
			Emergency	412.565	2.62589
			Control	-4.74889	0.720251
			Control	2.99743	1.11386
			Control	2.1282	1.0838
			Control	-5.12607	0.687879
			Control	23.4429	1.5243
			Control	27.6124	1.57533
			Control	-6.20798	0.578871
			Control	70.9217	1.90807
			Control	-4.36652	0.750777
			Control	-6.83387	0.500529
			Control	-0.483312	0.978486
			Control	73.1328	1.91977
			Control	50.6495	1.78283
			Control	1.64682	1.06621
			Control	-6.19187	0.580712
			Control	-6.75098	0.511752
			Control	7.0524	1.23179
			Control	-6.59399	0.532246
			Control	74.0725	1.92465
			Control	15.0697	1.39915
			Control	-2.49621	0.87528
			Control	-1.3281	0.938114
			Control	6.37379	1.21415
			Control	-6.31753	0.56614
			Control	-1.97139	0.904641
			Control	5.40224	1.18758
			Emergency	280.045	2.46247
			Emergency	280.177	2.46266
			Control	-5.01195	0.697931
			Control	-4.42416	0.74631
			Control	-2.30907	0.885979
			Control	26.9614	1.56775
			Emergency	107.295	2.06928
			Control	2.0691	1.08167
			Control	0.0234086	1.00102
			Emergency	29.9588	1.60161
			Control	236.198	2.39128
			Control	-1.6699	0.92065
			Control	2.4805	1.09623
			Control	15.9007	1.41331
			Control	-5.25007	0.676687
			Emergency	126.444	2.13495
			Control	-3.84544	0.789197
			Control	3.40674	1.12732
			Control	-0.1568	0.993136
			Control	-3.74618	0.796146
			Control	16.9026	1.42979
			Control	4.38674	1.15796
			Control	-2.47553	0.876476
			Control	11.2718	1.32781
			Control	11.2177	1.3267
			Emergency	13.3639	1.36855
			Control	-5.84776	0.618282
			Control	-1.17347	0.94579
			Control	-2.37778	0.882082
			Control	23.9388	1.5307
			Emergency	89.2239	1.99662
			Control	1.04479	1.04316
			Control	27.1969	1.57051
			Control	12.468	1.35157
			Control	12.0776	1.34395
			Control	16.2835	1.41968
			Emergency	379.286	2.59027
			Control	-7.04381	0.470732
			Emergency	11.5211	1.33286
			Control	1.89656	1.07542
			Control	-3.52944	0.810942
			Emergency	38.6339	1.68694
			Control	6.38726	1.21451
			Control	-1.92397	0.907198
			Control	-2.77273	0.858974
			Control	8.05927	1.2567
			Control	26.5331	1.56269
			Control	-2.76667	0.859338
			Control	-1.60867	0.923831
			Emergency	-1.66926	0.920683
			Control	3.72999	1.13767
			Control	-3.5761	0.807798
			Control	-0.549415	0.975459
			Control	-2.21321	0.891359
			Control	-2.00066	0.903054
			Emergency	39.3176	1.693
			Control	-5.09788	0.690384
			Control	27.0594	1.5689
			Control	5.20095	1.18187
			Emergency	18.0353	1.4477
			Control	31.8904	1.62211
			Control	-1.53953	0.927395
			Emergency	846.588	2.93277
			Control	48.1482	1.76454
			Control	7.4492	1.24178
			Control	10.4105	1.30985
			Control	11.6059	1.33457
			Control	16.5909	1.42473
			Control	-4.04051	0.775209
			Control	5.87238	1.20064
			Control	-2.30356	0.88629
			Control	-1.88816	0.909119
			Emergency	3.26616	1.12275
			Control	34.5356	1.64871
			Control	260.134	2.43158
			Control	-2.911	0.850585
			Control	9.77831	1.29619
			Control	-5.17978	0.683067
			Control	-3.62856	0.804237
			Control	-4.6475	0.728556
			Emergency	211.199	2.34478
			Emergency	5.01247	1.17645
			Emergency	2.1149	1.08332
			Control	-5.63045	0.640437
			Control	-4.69277	0.724868
			Control	2.67333	1.10289
			Control	0.94866	1.03936
			Control	-1.08671	0.950038
			Emergency	21.436	1.49743
			Control	-6.05208	0.596369
			Control	-4.17858	0.765029
			Control	18.6656	1.45736
			Control	-6.44981	0.550252
			Control	-6.06016	0.595478
			Control	-6.06382	0.595075
			Control	-5.65228	0.638261
			Control	-5.00848	0.698233
			Control	144.992	2.19031
			Control	14.3014	1.38563
			Control	-4.24048	0.760386
			Control	-2.63191	0.867355
			Control	-1.63981	0.922216
			Emergency	49.702	1.77599
			Control	24.0745	1.53243
			Control	-4.10427	0.770537
			Control	8.41609	1.2652
			Control	15.2811	1.4028
			Control	8.30582	1.26259
			Control	-6.20979	0.578663
			Control	97.1805	2.03012
			Control	-0.887095	0.959657
			Control	-0.217841	0.990435
			Control	-0.00823399	0.999642
			Control	5.60448	1.19325
			Emergency	214.144	2.35053
			Control	13.4837	1.37077
			Control	-2.70591	0.862971
			Control	60.8922	1.8506
			Control	104.977	2.06061
			Control	19.9161	1.47591
			Control	38.3306	1.68422
			Control	30.078	1.60291
			Control	-1.24934	0.942041
			Control	-5.46689	0.656396
			Control	-4.12842	0.768755
			Control	0.956472	1.03967
			Control	-3.07089	0.840677
			Control	-1.40394	0.934299
			Control	-5.59285	0.644158
			Control	1.82994	1.07298
			Emergency	44.0438	1.73275
			Control	-5.6714	0.636348
			Control	10.0233	1.30153
			Emergency	156.053	2.22025
			Control	-2.68671	0.864113
			Emergency	199.508	2.3212
			Emergency	52.3117	1.79457
			Control	-5.91649	0.611034
			Control	-5.70294	0.633172
			Control	2.75269	1.1056
			Emergency	6.97722	1.22987
			Control	-5.89758	0.61304
			Control	15.6341	1.40882
			Control	6.10669	1.20701
			Control	-2.83442	0.855251
			Control	-6.54392	0.538584
			Control	11.6143	1.33474
			Control	77.8364	1.94367
			Emergency	-5.17315	0.683664
			Control	-5.90961	0.611765
			Control	-4.41171	0.747279
			Control	-1.17992	0.945473
			Control	-3.48875	0.813664
			Control	-3.45294	0.816046
			Control	2.44152	1.09487
			Control	216.538	2.35514
			Control	3.12648	1.11815
			Control	-2.08457	0.898475
			Control	8.43657	1.26568
			Control	6.30778	1.21239
			Control	-0.0867802	0.996215
			Control	-5.49286	0.653901
			Control	-1.70006	0.919075
			Control	1.9262	1.0765
			Control	5.83536	1.19963
			Control	1.46266	1.05929
			Control	-5.70981	0.632477
			Control	85.2835	1.97902
			Control	5.24939	1.18325
			Control	215.364	2.35288
			Control	2.12788	1.08378
			Emergency	1003.49	3.00582
			Control	15.5455	1.40732
			Control	-2.75662	0.859941
			Control	26.5083	1.56239
			Control	-4.01852	0.776809
			Control	6.53035	1.21828
			Control	6.47141	1.21673
			Control	5.7454	1.19715
			Control	-5.85851	0.617157
			Control	-4.81863	0.714444
			Control	1.20365	1.04936
			Control	39.0662	1.69078
			Control	0.211342	1.00908
			Emergency	61.2905	1.85303
			Control	9.15816	1.28235
			Control	-3.72319	0.797739
			Control	21.7553	1.50182
			Control	308.706	2.50339
			Control	24.949	1.54343
			Control	-1.42227	0.933372
			Control	2.55874	1.09895
			Control	72.2887	1.91534
			Control	15.9346	1.41388
			Control	19.6687	1.4723
			Control	73.0023	1.91909
			Control	57.6718	1.83041
			Control	428.387	2.64186
			Control	3.79572	1.13974
			Control	3.38516	1.12662
			Control	14.4878	1.38895
			Control	-5.65927	0.637562
			Control	-4.84994	0.711813
			Control	357.81	2.56562
			Control	13.2173	1.36581
			Control	2.43119	1.09451
			Control	3.70208	1.13679
			Control	-4.91436	0.706346
			Control	-1.62173	0.923154
			Control	-3.05649	0.841579
			Control	23.2406	1.52167
			Emergency	123.775	2.12638
			Control	-5.09661	0.690497
			Control	-4.10888	0.770198
			Control	-0.891025	0.95947
			Control	-2.53683	0.872923
			Control	-8.89423	0.0436632
			Control	14.4676	1.38859
			Control	-8.11538	0.275224
			Control	17.5703	1.44044
			Control	-7.09917	0.462522
			Control	38.3091	1.68403
			Control	6.90475	1.22801
			Control	-5.18894	0.682241
			Emergency	72.1107	1.9144
			Control	-6.90195	0.491089
			Control	4.50996	1.16167
			Control	9.31007	1.28578
			Control	1.46503	1.05938
			Control	3.87604	1.14227
			Control	159.102	2.22815
			Control	1.56017	1.06296
			Control	-3.30473	0.825768
			Control	8.55383	1.26843
			Control	-4.24933	0.759718
			Control	-4.07253	0.772869
			Control	11.6303	1.33506
			Control	-8.03976	0.292309
			Control	-7.68062	0.365371
			Control	-3.88803	0.786181
			Emergency	16.5858	1.42465
			Control	14.5742	1.39048
			Control	15.2082	1.40154
			Control	-4.20414	0.763118
			Control	2.04413	1.08078
			Control	-5.63975	0.639512
			Control	11.5937	1.33433
			Control	16.4587	1.42257
			Control	-0.921762	0.958002
			Control	17.685	1.44224
			Control	0.0201593	1.00087
			Control	24.1888	1.53388
			Control	22.4699	1.51148
			Control	4.00328	1.14623
			Control	-2.51358	0.874274
			Control	-6.30459	0.567662
			Control	-3.84705	0.789084
			Control	3.40881	1.12739
			Control	7.86549	1.25202
			Control	-5.37383	0.665221
			Control	-4.15739	0.766607
			Control	15.4452	1.40561
			Control	-2.50335	0.874867
			Control	-4.52806	0.738141
			Control	18.1844	1.45001
			Control	19.6069	1.47139
			Control	48.7314	1.76887
			Control	46.1436	1.7493
			Control	11.5741	1.33393
			Control	11.264	1.32765
			Emergency	60.8328	1.85023
			Control	10.2424	1.30626
			Control	152.819	2.21171
			Emergency	48.3734	1.76622
			Control	10.1648	1.30459
			Control	-0.386349	0.982888
			Control	118.614	2.10929
			Control	0.942303	1.03911
			Control	13.566	1.37229
			Emergency	9.31673	1.28593
			Control	10.9373	1.32092
			Control	-7.19253	0.448315
			Control	-7.57257	0.385147
			Control	7.86876	1.25209
			Control	10.9582	1.32135
			Control	-2.48565	0.875892
			Control	151.453	2.20804
			Control	6.36242	1.21385
			Control	-1.70904	0.918605
			Control	41.92	1.71534
			Control	38.9335	1.68961
			Control	-3.46491	0.815252
			Emergency	38.1371	1.68248
			Control	15.3958	1.40476
			Control	0.163925	1.00706
			Control	7.86107	1.25191
			Control	-3.69559	0.799645
			Control	139.896	2.17579
			Control	-3.11761	0.837739
			Control	-2.46063	0.877335
			Control	-4.6502	0.728338
			Control	2.11385	1.08328
			Control	-3.08489	0.839799
			Control	158.785	2.22733
			Control	-5.78486	0.624812
			Control	-3.23037	0.830565
			Control	-2.58907	0.869873
			Control	-5.38537	0.664137
			Emergency	-0.582545	0.973934
			Control	8.01543	1.25564
			Control	-3.63526	0.803781
			Emergency	238.47	2.39527
			Control	16.5848	1.42463
			Control	-7.42377	0.410985
			Control	47.7655	1.76167
			Control	6.9204	1.22841
			Control	0.565161	1.02388
			Control	0.0348647	1.00151
			Control	12.779	1.35753
			Control	-1.37132	0.935944
			Control	-3.72993	0.797272
			Control	3.53644	1.1315
			Control	33.3568	1.63706
			Emergency	36.3101	1.66568
			Control	7.62116	1.24603
			Control	-5.07602	0.692317
			Control	-1.827	0.912382
			Control	-1.67075	0.920606
			Emergency	50.3977	1.78102
			Control	1.66495	1.06688
			Control	-7.95503	0.310686
			Control	4.23835	1.15346
			Control	10.2183	1.30574
			Control	25.182	1.54632
			Control	-3.02027	0.843839
			Control	-4.0323	0.775807
			Control	-2.98343	0.846125
			Control	51.1529	1.78642
			Control	-0.496247	0.977895
			Control	-4.23237	0.760997
			Control	23.6641	1.52717
			Control	-2.56333	0.871378
			Control	1.09558	1.04515
			Control	2.9662	1.11281
			Control	0.911199	1.03787
			Control	10.7833	1.31771
			Control	54.8175	1.81169
			Control	-6.6662	0.522939
			Control	-4.34099	0.75274
			Control	-0.738102	0.9667
			Emergency	55.7037	1.81759
			Emergency	90.4978	2.00216
			Control	103.85	2.05633
			Control	-1.40781	0.934104
			Control	32.3691	1.62705
			Control	-7.58022	0.383776
			Control	-4.09331	0.771344
			Control	5.98991	1.20385
			Control	-6.56887	0.535437
			Emergency	58.2123	1.83386
			Control	-1.24735	0.94214
			Control	-3.11191	0.838099
			Control	13.0653	1.36296
			Control	-4.60262	0.732183
			Control	13.0943	1.3635
			Control	184.143	2.28812
			Control	1.50136	1.06075
			Control	-5.40534	0.662254
			Control	-0.903558	0.958872
			Control	28.6089	1.58669
			Control	0.553055	1.02338
			Control	7.9901	1.25503
			Control	-5.80343	0.622895
			Control	-5.57476	0.645937
			Control	-3.58974	0.806876
			Control	-4.21563	0.762256
			Control	-3.81998	0.79099
			Control	-1.49478	0.929686
			Control	16.6501	1.4257
			Control	10.8186	1.31845
			Control	-5.06966	0.692877
			Emergency	96.9566	2.02921
			Control	-3.02283	0.843679
			Control	95.7187	2.02415
			Control	23.6656	1.52719
			Control	-5.92831	0.609775
			Control	63.5078	1.86633
			Control	65.1709	1.87605
			Control	-3.51313	0.812035
			Control	6.90832	1.2281
			Control	-5.76316	0.627042
			Control	-2.71148	0.862639
			Control	-1.50554	0.929136
			Control	1.50574	1.06091
			Control	34.6376	1.6497
			Control	-1.69423	0.91938
			Control	0.121272	1.00524
			Control	-4.86529	0.710516
			Control	19.1309	1.46435
			Control	-0.333115	0.985287
			Control	-2.97152	0.846861
			Control	-5.68999	0.634479
			Control	28.6719	1.5874
			Control	9.89607	1.29877
			Control	-1.79068	0.914307
			Control	-8.52957	0.167445
			Control	-3.45144	0.816146
			Emergency	130.7	2.14829
			Control	0.730546	1.03062
			Control	12.4978	1.35214
			Control	-2.48169	0.87612
			Control	-4.30882	0.755202
			Control	0.239799	1.01029
			Emergency	19.5779	1.47097
			Emergency	16.4943	1.42315
			Control	1.80128	1.07193
			Control	101.385	2.04683
			Control	25.8496	1.55448
			Control	-5.58882	0.644555
			Control	-5.06522	0.693267
			Control	5.11193	1.17932
			Emergency	85.8984	1.98181
			Control	-4.62862	0.730086
			Control	-2.39301	0.881213
			Control	2.70659	1.10403
			Control	-4.80494	0.715591
			Control	-1.80834	0.913372
			Control	21.1231	1.49308
			Emergency	1139.36	3.06045
			Control	1.79452	1.07168
			Control	14.0048	1.3803
			Control	16.4047	1.42168
			Control	39.5348	1.69491
			Control	147.976	2.19859
			Control	0.558684	1.02361
			Control	-5.51566	0.651698
			Emergency	65.1581	1.87598
			Control	-4.08157	0.772207
			Control	17.5964	1.44085
			Control	-6.67996	0.521143
			Control	-3.9664	0.780577
			Control	12.689	1.35582
			Control	-2.26408	0.888512
			Control	44.3523	1.73522
			Control	-3.56319	0.808671
			Control	62.6625	1.86131
			Control	-7.36485	0.420805
			Control	0.956035	1.03965
			Control	2.04715	1.08088
			Control	-5.8692	0.616034
			Control	43.6418	1.7295
			Control	-3.8284	0.790398
			Control	-4.88105	0.709181
			Control	-6.29304	0.569018
			Control	16.4247	1.42201
			Control	-4.66398	0.727217
			Control	3.85935	1.14174
			Control	-3.30384	0.825826
			Control	33.8445	1.64192
			Control	-2.67289	0.864933
			Control	-4.58001	0.733999
			Control	-4.27178	0.758019
			Control	26.2395	1.55918
			Control	11.4748	1.33193
			Control	-1.88636	0.909216
			Control	24.9714	1.54371
			Control	28.5435	1.58595
			Control	-1.92561	0.90711
			Control	13.3821	1.36888
			Control	3.41327	1.12753
			Emergency	151.966	2.20942
			Control	9.08825	1.28077
			Control	-6.49389	0.544826
			Control	56.894	1.82539
			Control	4.06176	1.14804
			Control	-2.91953	0.850062
			Control	-0.372768	0.983501
			Control	81.8382	1.96302
			Control	7.38587	1.2402
			Control	-3.54768	0.809716
			Control	4.13061	1.15016
			Control	23.4456	1.52434
			Control	9.92413	1.29938
			Control	-5.01987	0.697241
			Control	-6.0203	0.59985
			Control	-6.72391	0.515355
			Control	12.7709	1.35738
			Control	15.3001	1.40312
			Control	-4.51311	0.739326
			Control	9.22281	1.28382
			Control	-4.80675	0.715439
			Control	-5.51721	0.651548
			Control	-0.713329	0.96786
			Control	38.5669	1.68634
			Control	658.841	2.82532
			Control	-3.5587	0.808974
			Control	-5.21286	0.680076
			Emergency	473.017	2.68396
			Emergency	18.2322	1.45074
			Control	55.2711	1.81472
			Control	0.93738	1.03891
			Control	40.0613	1.6995
			Control	9.07048	1.28036
			Control	-3.76918	0.794545
			Control	-4.9718	0.701412
			Control	9.75514	1.29568
			Control	-0.12013	0.994751
			Control	15.662	1.40929
			Control	-3.4812	0.814168
			Control	6.70033	1.22272
			Control	-4.29127	0.756539
			Control	40.7602	1.70552
			Control	3.2174	1.12115
			Control	21.8705	1.50339
			Control	-6.17843	0.582242
			Control	15.5058	1.40664
			Control	-4.25968	0.758936
			Control	-1.4846	0.930205
			Control	-0.387371	0.982842
			Control	-4.11049	0.770079
			Control	-4.01481	0.777078
			Emergency	100.555	2.04358
			Control	0.808472	1.03376
			Control	5.34396	1.18594
			Control	13.3785	1.36882
			Control	-6.75486	0.511233
			Control	104.676	2.05947
			Control	11.0672	1.32361
			Control	-1.60069	0.924244
			Control	-6.01496	0.600433
			Control	-6.0866	0.592554
			Control	-5.56622	0.646774
			Control	-7.42316	0.411087
			Control	-0.795626	0.963994
			Control	-5.30345	0.671779
			Control	-4.83964	0.71268
			Control	-5.55124	0.648239
			Control	2.63053	1.10142
			Control	-5.44599	0.658394
			Control	-5.33312	0.669027
			Control	41.4097	1.71105
			Emergency	14.9428	1.39695
			Emergency	52.5389	1.79615
			Control	-4.0794	0.772366
			Emergency	428.083	2.64156
			Control	0.272618	1.01168
			Emergency	15.7378	1.41057
			Control	-4.3723	0.750331
			Control	1.05629	1.04361
			Emergency	11.9764	1.34196
			Control	34.3274	1.64667
			Control	-5.48656	0.654508
			Control	-4.09287	0.771377
			Control	29.0781	1.59193
			Control	-3.32028	0.824759
			Emergency	97.508	2.03144
			Control	3.81388	1.14032
			Control	-6.66803	0.522702
			Control	-6.20961	0.578684
			Control	-5.90959	0.611767
			Control	-5.7233	0.631109
			Control	7.94227	1.25388
			Control	-5.59048	0.644391
			Control	1.13878	1.04684
			Control	12.0427	1.34327
			Control	-4.13223	0.768473
			Control	12.7625	1.35722
			Control	0.0442502	1.00192
			Control	-6.03596	0.598138
			Control	-5.55779	0.647599
			Emergency	81.9392	1.9635
			Control	1.71037	1.06857
			Control	-5.81883	0.621298
			Control	23.5468	1.52565
			Control	74.6314	1.92753
			Control	-5.51476	0.651785
			Emergency	192.418	2.30625
			Control	3.04488	1.11544
			Control	53.4986	1.80276
			Control	-3.93029	0.783168
			Emergency	2.44254	1.09491
			Emergency	16.3691	1.4211
			Control	-2.80061	0.857296
			Control	-5.23867	0.677729
			Emergency	129.504	2.14459
			Control	-5.61223	0.642244
			Control	-3.39537	0.819848
			Emergency	80.9179	1.95865
			Emergency	20.1226	1.47889
			Control	-4.18363	0.764652
			Control	-3.4847	0.813935
			Control	-0.323129	0.985735
			Control	-0.113653	0.995036
			Control	9.54963	1.29114
			Control	-6.90825	0.490204
			Control	-3.61256	0.805327
			Control	-4.73212	0.721636
			Control	-1.99347	0.903444
			Control	-4.84213	0.712471
			Control	-4.23807	0.760568
			Control	-5.61785	0.641687
			Control	1.28378	1.05245
			Control	-4.58655	0.733474
			Emergency	2.02202	1.07998
			Control	-5.89354	0.613467
			Control	-4.89882	0.707671
			Control	-4.96326	0.702149
			Control	18.2763	1.45142
			Control	14.2536	1.38478
			Control	13.9812	1.37987
			Control	14.332	1.38618
			Control	-4.5122	0.739398
			Control	-1.95003	0.905794
			Control	4.66547	1.1663
			Control	-4.83736	0.712872
			Control	-5.47279	0.655831
			Control	-2.65332	0.866091
			Control	-8.21587	0.251425
			Control	-4.02817	0.776108
			Emergency	1.39477	1.05671
			Control	-2.20323	0.891915
			Control	-3.72217	0.79781
			Control	-5.22682	0.678808
			Control	4.1893	1.15196
			Control	-5.2529	0.676428
			Control	-0.0524055	0.997718
			Control	12.8869	1.35959
			Control	32.7878	1.63132
			Control	-3.80119	0.792309
			Control	-4.84227	0.712459
			Control	0.968323	1.04014
			Control	16.9687	1.43086
			Control	-3.99156	0.778762
			Emergency	3.5217	1.13103
			Control	-1.50421	0.929204
			Control	33.161	1.63509
			Control	71.1147	1.9091
			Control	6.50222	1.21754
			Control	189.804	2.3006
			Control	7.01942	1.23094
			Control	-6.99828	0.477371
			Control	-5.83928	0.619169
			Control	186.978	2.29442
			Control	88.0495	1.99145
			Control	-3.7301	0.797261
			Control	-5.31193	0.670995
			Control	113.778	2.09264
			Control	-0.556777	0.97512
			Control	10.9268	1.3207
			Control	-4.363	0.751048
			Control	-6.48389	0.546063
			Emergency	1.94118	1.07705
			Control	334.839	2.53762
			Control	-1.40522	0.934235
			Control	25.7133	1.55283
			Control	20.9742	1.491
			Emergency	0.389996	1.01662
			Emergency	52.6865	1.79717
			Control	0.71032	1.0298
			Control	-2.7109	0.862674
			Control	31.4917	1.61796
			Control	8.29448	1.26232
			Control	7.27897	1.23752
			Emergency	65.9609	1.88059
			Control	-3.37105	0.821445
			Control	-4.99696	0.699234
			Emergency	61.7469	1.8558
			Control	175.807	2.26906
			Emergency	69.6242	1.90104
			Control	55.3762	1.81542
			Control	-5.98726	0.603442
			Emergency	250.106	2.41515
			Control	20.7339	1.48762
			Control	-1.07536	0.95059
			Control	-3.16503	0.834737
			Control	0.450337	1.01913
			Control	3.66004	1.13545
			Emergency	19.9234	1.47601
			Control	47.9423	1.763
			Control	-6.20604	0.579093
			Emergency	3.02009	1.11461
			Control	-4.51207	0.739408
			Control	23.4858	1.52486
			Control	-6.94642	0.484809
			Control	-5.55092	0.64827
			Control	-2.77885	0.858606
			Emergency	420.458	2.63393
			Control	-5.99464	0.602641
			Control	-3.34004	0.823472
			Control	-5.71467	0.631985
			Control	-6.40602	0.555576
			Control	7.57191	1.24482
			Control	1.05551	1.04358
			Control	-5.41373	0.66146
			Control	14.9299	1.39672
			Control	-5.78606	0.624688
			Control	-6.79963	0.5052
			Emergency	61.5297	1.85449
			Control	-3.69497	0.799687
			Control	5.88127	1.20089
			Control	24.0164	1.53169
			Emergency	-2.28514	0.887328
			Control	4.91536	1.17363
			Control	-7.44169	0.407953
			Control	-3.26456	0.828366
			Control	-2.63435	0.867211
			Control	-3.16391	0.834808
			Emergency	12.9846	1.36144
			Control	-3.33303	0.823928
			Control	31.2038	1.61494
			Control	-3.6773	0.800903
			Control	-4.49064	0.741101
			Control	-2.90183	0.851147
			Control	-5.25598	0.676146
			Control	46.5047	1.75208
			Control	-1.99019	0.903622
			Control	3.22264	1.12132
			Control	9.25633	1.28457
			Emergency	29.7285	1.5991
			Emergency	8.67511	1.27126
			Control	-0.920364	0.958068
			Control	0.475399	1.02017
			Control	-4.06124	0.773696
			Control	-1.64782	0.9218
			Control	130.758	2.14847
			Control	-2.54027	0.872723
			Emergency	304.44	2.49754
			Control	3.91284	1.14342
			Control	65.2756	1.87665
			Control	0.0154768	1.00067
			Control	2.85785	1.10917
			Control	-2.62665	0.867665
			Control	26.4564	1.56177
			Control	7.41774	1.24099
			Control	-4.33251	0.753391
			Control	1.03763	1.04288
			Emergency	21.3978	1.4969
			Control	-3.11511	0.837897
			Control	-4.68159	0.725782
			Control	1.20342	1.04935
			Control	-2.06779	0.899394
			Control	16.6586	1.42584
			Control	-7.66076	0.369075
			Control	2.74995	1.10551
			Control	4.97748	1.17544
			Emergency	26.8907	1.56692
			Control	-1.20515	0.944229
			Emergency	10.1549	1.30438
			Control	2.30893	1.09022
			Control	-5.00381	0.698639
			Emergency	52.3996	1.79518
			Control	-5.85953	0.61705
			Control	-6.21236	0.578369
			Control	-4.04655	0.774769
			Control	1.22818	1.05031
			Control	14.3621	1.38671
			Control	-5.62529	0.640949
			Control	4.45576	1.16004
			Control	11.0766	1.3238
			Control	-3.11989	0.837596
			Control	-4.58792	0.733364
			Control	-4.37904	0.74981
			Control	5.14154	1.18017
			Control	-3.21526	0.831534
			Control	-5.34542	0.66788
			Control	8.06119	1.25675
			Control	1.57629	1.06357
			Control	-1.50751	0.929035
			Control	-0.0210373	0.999085
			Control	1.88227	1.0749
			Emergency	237.724	2.39397
			Control	21.2619	1.49502
			Control	-0.449524	0.980025
			Control	-5.22898	0.678611
			Control	3.12314	1.11804
			Control	-5.60559	0.642901
			Control	2.28714	1.08945
			Control	0.92539	1.03844
			Control	1.30773	1.05338
			Control	-2.09974	0.897641
			Emergency	-0.927662	0.957719
			Control	-0.702573	0.968363
			Control	-1.8468	0.911328
			Control	-5.11331	0.689015
			Control	-3.29274	0.826545
			Control	-5.3852	0.664153
			Control	-6.25486	0.573468
			Control	8.02836	1.25596
			Emergency	187.21	2.29493
			Control	322.114	2.52129
			Control	-2.90264	0.851097
			Control	-0.396158	0.982445
			Control	20.509	1.48443
			Control	11.0991	1.32426
			Control	-3.91619	0.784176
			Control	18.201	1.45026
			Control	-2.97117	0.846883
			Control	-5.52791	0.650511
			Control	32.1795	1.6251
			Control	-1.71643	0.918217
			Control	-4.95654	0.702728
			Emergency	447.448	2.66034
			Control	1.82105	1.07266
			Emergency	-4.52549	0.738346
			Emergency	186.664	2.29372
			Control	-3.55648	0.809123
			Emergency	125.943	2.13336
			Control	14.8894	1.39601
			Control	-4.39451	0.748613
			Control	2.53045	1.09797
			Emergency	23.5324	1.52546
			Control	1.09401	1.04509
			Emergency	113.023	2.08999
			Control	-1.62963	0.922745
			Control	13.7821	1.37625
			Control	-4.78546	0.717216
			Emergency	24.78	1.54133
			Emergency	48.9162	1.77023
			Control	-1.11747	0.948537
			Control	37.7929	1.67936
			Control	-4.71153	0.72333
			Control	5.00193	1.17615
			Control	-1.26631	0.941198
			Control	-4.82217	0.714148
			Control	-3.12683	0.837157
			Control	9.80461	1.29677
			Emergency	22.6347	1.51368
			Control	12.5141	1.35246
			Control	-5.79985	0.623265
			Control	11.0949	1.32418
			Control	10.415	1.30995
			Control	-3.33552	0.823766
			Control	8.15882	1.25909
			Control	66.4728	1.88351
			Control	-0.743912	0.966427
			Control	-5.59817	0.643633
			Control	58.6939	1.83692
			Control	-5.92622	0.609998
			Control	-2.02291	0.901845
			Control	-6.51214	0.542559
			Control	62.9794	1.8632
			Control	-2.25512	0.889015
			Control	-2.1323	0.895848
			Control	5.47982	1.18977
			Control	-4.93306	0.704746
			Control	-4.90759	0.706923
			Control	8.19313	1.25991
			Control	29.0777	1.59193
			Control	-4.32732	0.753789
			Control	9.51249	1.29031
			Control	247.495	2.41077
			Control	22.4621	1.51138
			Control	7.41622	1.24095
			Control	-2.04469	0.900657
			Control	-6.84847	0.498522
			Control	10.6244	1.31438
			Control	16.8441	1.42885
			Control	-5.63526	0.639958
			Control	70.6371	1.90653
			Control	2.57004	1.09934
			Control	1.07133	1.0442
			Control	-2.94208	0.848677
			Control	-6.11875	0.588971
			Control	90.8291	2.00359
			Control	-5.92906	0.609694
			Control	-5.89865	0.612927
			Control	-3.77333	0.794256
			Control	-7.36675	0.420492
			Control	-4.72374	0.722326
			Control	-3.85336	0.788638
			Control	57.0188	1.8262
			Control	6.80571	1.22546
			Emergency	18.5437	1.45551
			Emergency	73.7791	1.92314
			Control	-5.27414	0.67448
			Control	-4.4486	0.744403
			Control	17.4061	1.43785
			Control	-7.0974	0.462787
			Control	-3.6709	0.801342
			Control	-4.31383	0.75482
			Control	-5.30427	0.671703
			Control	3.25039	1.12223
			Control	-4.31897	0.754427
			Control	-3.68906	0.800094
			Control	30.7233	1.60984
			Emergency	131.922	2.15205
			Control	14.7736	1.39399
			Control	0.0851627	1.00368
			Control	-5.01996	0.697233
			Control	34.5177	1.64853
			Control	13.5861	1.37266
			Control	-0.495609	0.977924
			Control	-5.01752	0.697445
			Control	-4.12475	0.769026
			Control	-6.61461	0.529608
			Control	12.1477	1.34533
			Control	8.47424	1.26657
			Control	91.8884	2.00812
			Control	3.56236	1.13234
			Control	16.8042	1.4282
			Control	103.138	2.05361
			Emergency	29.4777	1.59635
			Control	6.22567	1.2102
			Control	-4.98318	0.700429
			Control	-7.80605	0.341226
			Control	-6.10129	0.590921
			Control	0.696511	1.02924
			Control	-1.22181	0.943405
			Control	25.3386	1.54825
			Control	-3.13123	0.836879
			Control	18.2432	1.45091
			Control	-5.24621	0.67704
			Control	-5.38546	0.664129
			Control	-5.12402	0.688062
			Control	3.05194	1.11567
			Control	-4.5329	0.737757
			Control	-4.22121	0.761837
			Control	-6.96133	0.482684
			Control	114.681	2.0958
			Control	-1.72506	0.917765
			Control	-4.13628	0.768174
			Control	18.4375	1.45389
			Control	-6.13914	0.586685
			Emergency	5.86245	1.20037
			Control	-0.314342	0.986129

## Sheet: Figure 3b
Normal vs. Benign, Indeterminate, Urgent, Immediate					Urgent vs. Normal, Benign, Indeterminate					Immediate vs. Normal, Benign, Indeterminate					Emergency vs. Normal, Benign, Indeterminate
Internal validation		External validation			Internal validation		External validation			Internal validation		External validation			Internal validation		External validation
Disease severity	Anomaly score	Disease severity	Anomaly score		Disease severity	Anomaly score	Disease severity	Anomaly score		Disease severity	Anomaly score	Disease severity	Anomaly score		Disease severity	Anomaly score	Disease severity	Anomaly score
Normal	-4.51801	Normal	10.4021		Indeterminate	-3.87981	Normal	10.4021		Indeterminate	-3.87981	Normal	10.4021		Indeterminate	-3.87981	Normal	10.4021
Normal	8.83391	Normal	2.40228		Normal	-4.51801	Benign	39.4532		Normal	-4.51801	Benign	39.4532		Normal	-4.51801	Benign	39.4532
Normal	1.72346	Normal	-2.49099		Benign	28.2799	Indeterminate	-5.78014		Benign	28.2799	Indeterminate	-5.78014		Benign	28.2799	Indeterminate	-5.78014
Normal	-2.59711	Normal	-3.29519		Benign	38.2561	Normal	2.40228		Benign	38.2561	Normal	2.40228		Benign	38.2561	Normal	2.40228
Normal	-4.51111	Normal	8.99529		Normal	8.83391	Normal	-2.49099		Normal	8.83391	Normal	-2.49099		Normal	8.83391	Normal	-2.49099
Normal	9.81423	Normal	11.5608		Normal	1.72346	Normal	-3.29519		Normal	1.72346	Normal	-3.29519		Normal	1.72346	Normal	-3.29519
Normal	2.32717	Normal	0.782673		Benign	4.89437	Normal	8.99529		Benign	4.89437	Normal	8.99529		Benign	4.89437	Normal	8.99529
Normal	22.829	Normal	3.30334		Normal	-2.59711	Benign	-0.801283		Normal	-2.59711	Benign	-0.801283		Normal	-2.59711	Benign	-0.801283
Normal	0.357191	Normal	-2.51005		Normal	-4.51111	Benign	10.1145		Normal	-4.51111	Benign	10.1145		Normal	-4.51111	Benign	10.1145
Normal	0.918406	Normal	-5.64143		Benign	114.148	Normal	11.5608		Benign	114.148	Normal	11.5608		Benign	114.148	Normal	11.5608
Normal	-4.59863	Normal	-0.260788		Benign	10.6384	Normal	0.782673		Benign	10.6384	Normal	0.782673		Benign	10.6384	Normal	0.782673
Normal	2.88088	Normal	1.29444		Benign	31.1965	Normal	3.30334		Benign	31.1965	Normal	3.30334		Benign	31.1965	Normal	3.30334
Normal	9.83916	Normal	9.91285		Normal	9.81423	Normal	-2.51005		Normal	9.81423	Normal	-2.51005		Normal	9.81423	Normal	-2.51005
Normal	-6.88518	Normal	14.9622		Normal	2.32717	Normal	-5.64143		Normal	2.32717	Normal	-5.64143		Normal	2.32717	Normal	-5.64143
Normal	7.32872	Normal	-4.03683		Benign	0.285162	Benign	41.8304		Benign	0.285162	Benign	41.8304		Benign	0.285162	Benign	41.8304
Normal	3.48947	Normal	-3.49157		Normal	22.829	Normal	-0.260788		Normal	22.829	Normal	-0.260788		Normal	22.829	Normal	-0.260788
Normal	5.08694	Normal	13.1524		Benign	18.7225	Normal	1.29444		Benign	18.7225	Normal	1.29444		Benign	18.7225	Normal	1.29444
Normal	4.79154	Normal	-0.490951		Normal	0.357191	Normal	9.91285		Normal	0.357191	Normal	9.91285		Normal	0.357191	Normal	9.91285
Normal	-0.915111	Normal	1.85304		Normal	0.918406	Normal	14.9622		Normal	0.918406	Normal	14.9622		Normal	0.918406	Normal	14.9622
Normal	-5.25521	Normal	12.2436		Indeterminate	153.993	Normal	-4.03683		Indeterminate	153.993	Normal	-4.03683		Indeterminate	153.993	Normal	-4.03683
Normal	-3.82632	Normal	-6.14265		Normal	-4.59863	Benign	17.7813		Normal	-4.59863	Benign	17.7813		Normal	-4.59863	Benign	17.7813
Normal	-5.23634	Normal	-5.67487		Normal	2.88088	Normal	-3.49157		Normal	2.88088	Normal	-3.49157		Normal	2.88088	Normal	-3.49157
Normal	3.62517	Normal	5.75921		Normal	9.83916	Benign	36.4253		Normal	9.83916	Benign	36.4253		Normal	9.83916	Benign	36.4253
Normal	-3.82341	Normal	14.5491		Normal	-6.88518	Normal	13.1524		Normal	-6.88518	Normal	13.1524		Normal	-6.88518	Normal	13.1524
Normal	-7.33507	Normal	-4.39641		Normal	7.32872	Normal	-0.490951		Normal	7.32872	Normal	-0.490951		Normal	7.32872	Normal	-0.490951
Normal	10.3239	Normal	1.34737		Normal	3.48947	Normal	1.85304		Normal	3.48947	Normal	1.85304		Normal	3.48947	Normal	1.85304
Normal	0.812475	Normal	-2.96063		Indeterminate	59.6484	Normal	12.2436		Indeterminate	59.6484	Normal	12.2436		Indeterminate	59.6484	Normal	12.2436
Normal	-6.98057	Normal	11.0896		Benign	38.818	Benign	8.57947		Benign	38.818	Benign	8.57947		Benign	38.818	Benign	8.57947
Normal	-6.9326	Normal	-1.36459		Normal	5.08694	Benign	22.403		Normal	5.08694	Benign	22.403		Normal	5.08694	Benign	22.403
Normal	-2.95019	Normal	0.348358		Normal	4.79154	Normal	-6.14265		Normal	4.79154	Normal	-6.14265		Normal	4.79154	Normal	-6.14265
Normal	6.0707	Normal	6.01493		Normal	-0.915111	Benign	14.7475		Normal	-0.915111	Benign	14.7475		Normal	-0.915111	Benign	14.7475
Normal	26.8889	Normal	-3.34396		Normal	-5.25521	Indeterminate	6.65266		Normal	-5.25521	Indeterminate	6.65266		Normal	-5.25521	Indeterminate	6.65266
Normal	21.8028	Normal	-4.00297		Benign	242.016	Normal	-5.67487		Benign	242.016	Normal	-5.67487		Benign	242.016	Normal	-5.67487
Normal	3.18043	Normal	-1.95317		Normal	-3.82632	Benign	7.70058		Normal	-3.82632	Benign	7.70058		Normal	-3.82632	Benign	7.70058
Normal	-1.54408	Normal	-0.184794		Normal	-5.23634	Normal	5.75921		Normal	-5.23634	Normal	5.75921		Normal	-5.23634	Normal	5.75921
Normal	-2.49873	Normal	8.94985		Normal	3.62517	Normal	14.5491		Normal	3.62517	Normal	14.5491		Normal	3.62517	Normal	14.5491
Normal	-4.47644	Normal	-6.22988		Benign	70.9216	Benign	16.1663		Benign	70.9216	Benign	16.1663		Benign	70.9216	Benign	16.1663
Normal	11.512	Normal	2.10382		Normal	-3.82341	Benign	9.32261		Normal	-3.82341	Benign	9.32261		Normal	-3.82341	Benign	9.32261
Normal	25.584	Normal	3.83911		Normal	-7.33507	Normal	-4.39641		Normal	-7.33507	Normal	-4.39641		Normal	-7.33507	Normal	-4.39641
Normal	-5.08971	Normal	32.4753		Indeterminate	155.4	Normal	1.34737		Indeterminate	155.4	Normal	1.34737		Indeterminate	155.4	Normal	1.34737
Normal	9.05401	Normal	-3.78273		Normal	10.3239	Normal	-2.96063		Normal	10.3239	Normal	-2.96063		Normal	10.3239	Normal	-2.96063
Normal	11.791	Normal	-1.49703		Normal	0.812475	Normal	11.0896		Normal	0.812475	Normal	11.0896		Normal	0.812475	Normal	11.0896
Normal	-4.70897	Normal	-2.53888		Benign	21.5574	Normal	-1.36459		Benign	21.5574	Normal	-1.36459		Benign	21.5574	Normal	-1.36459
Normal	-4.57487	Normal	-4.81617		Benign	96.0455	Normal	0.348358		Benign	96.0455	Normal	0.348358		Benign	96.0455	Normal	0.348358
Normal	-2.55105	Normal	7.50273		Indeterminate	-3.71991	Normal	6.01493		Indeterminate	-3.71991	Normal	6.01493		Indeterminate	-3.71991	Normal	6.01493
Normal	12.9758	Normal	-3.57557		Normal	-6.98057	Normal	-3.34396		Normal	-6.98057	Normal	-3.34396		Normal	-6.98057	Normal	-3.34396
Normal	-0.239915	Normal	25.4913		Normal	-6.9326	Normal	-4.00297		Normal	-6.9326	Normal	-4.00297		Normal	-6.9326	Normal	-4.00297
Normal	-0.370414	Normal	-5.71127		Benign	45.2574	Normal	-1.95317		Benign	45.2574	Normal	-1.95317		Benign	45.2574	Normal	-1.95317
Normal	-0.742616	Normal	8.40721		Normal	-2.95019	Normal	-0.184794		Normal	-2.95019	Normal	-0.184794		Normal	-2.95019	Normal	-0.184794
Normal	-2.27703	Normal	8.27407		Normal	6.0707	Normal	8.94985		Normal	6.0707	Normal	8.94985		Normal	6.0707	Normal	8.94985
Normal	-5.88081	Normal	1.86027		Normal	26.8889	Normal	-6.22988		Normal	26.8889	Normal	-6.22988		Normal	26.8889	Normal	-6.22988
Normal	7.931	Normal	-6.79504		Benign	29.2959	Normal	2.10382		Benign	29.2959	Normal	2.10382		Benign	29.2959	Normal	2.10382
Normal	0.100277	Normal	12.4647		Benign	217.991	Benign	-1.63001		Benign	217.991	Benign	-1.63001		Benign	217.991	Benign	-1.63001
Normal	-1.61547	Normal	-0.575805		Normal	21.8028	Indeterminate	13.8942		Normal	21.8028	Indeterminate	13.8942		Normal	21.8028	Indeterminate	13.8942
Normal	-3.37067	Normal	-2.86702		Normal	3.18043	Normal	3.83911		Normal	3.18043	Normal	3.83911		Normal	3.18043	Normal	3.83911
Normal	-6.20237	Normal	-2.95674		Normal	-1.54408	Normal	32.4753		Normal	-1.54408	Normal	32.4753		Normal	-1.54408	Normal	32.4753
Normal	-6.58444	Normal	-6.19524		Normal	-2.49873	Benign	38.1153		Normal	-2.49873	Benign	38.1153		Normal	-2.49873	Benign	38.1153
Normal	3.31548	Normal	-5.62758		Normal	-4.47644	Benign	18.3599		Normal	-4.47644	Benign	18.3599		Normal	-4.47644	Benign	18.3599
Normal	-5.15498	Normal	9.81717		Benign	93.4181	Normal	-3.78273		Benign	93.4181	Normal	-3.78273		Benign	93.4181	Normal	-3.78273
Normal	-4.04838	Normal	-5.27687		Normal	11.512	Normal	-1.49703		Normal	11.512	Normal	-1.49703		Normal	11.512	Normal	-1.49703
Normal	-0.124806	Normal	-4.47167		Normal	25.584	Normal	-2.53888		Normal	25.584	Normal	-2.53888		Normal	25.584	Normal	-2.53888
Normal	-4.22986	Normal	22.4511		Benign	15.0832	Normal	-4.81617		Benign	15.0832	Normal	-4.81617		Benign	15.0832	Normal	-4.81617
Normal	-4.84574	Normal	1.34781		Benign	29.8827	Benign	17.3119		Benign	29.8827	Benign	17.3119		Benign	29.8827	Benign	17.3119
Normal	-2.34996	Normal	16.9615		Benign	11.9599	Benign	1.79197		Benign	11.9599	Benign	1.79197		Benign	11.9599	Benign	1.79197
Normal	-5.14488	Normal	20.8228		Normal	-5.08971	Benign	5.37626		Normal	-5.08971	Benign	5.37626		Normal	-5.08971	Benign	5.37626
Normal	3.74348	Normal	6.58615		Normal	9.05401	Normal	7.50273		Normal	9.05401	Normal	7.50273		Normal	9.05401	Normal	7.50273
Normal	5.18811	Normal	-3.70312		Normal	11.791	Benign	78.0988		Normal	11.791	Benign	78.0988		Normal	11.791	Benign	78.0988
Normal	-4.45944	Normal	-5.48366		Normal	-4.70897	Normal	-3.57557		Normal	-4.70897	Normal	-3.57557		Normal	-4.70897	Normal	-3.57557
Normal	13.8045	Normal	33.1687		Normal	-4.57487	Normal	25.4913		Normal	-4.57487	Normal	25.4913		Normal	-4.57487	Normal	25.4913
Normal	-4.49927	Normal	-1.99626		Benign	70.9817	Normal	-5.71127		Benign	70.9817	Normal	-5.71127		Benign	70.9817	Normal	-5.71127
Normal	-3.57374	Normal	-2.56821		Benign	35.6178	Normal	8.40721		Benign	35.6178	Normal	8.40721		Benign	35.6178	Normal	8.40721
Normal	18.9888	Normal	-4.88901		Normal	-2.55105	Normal	8.27407		Normal	-2.55105	Normal	8.27407		Normal	-2.55105	Normal	8.27407
Normal	-1.92959	Normal	-4.13236		Normal	12.9758	Normal	1.86027		Normal	12.9758	Normal	1.86027		Normal	12.9758	Normal	1.86027
Normal	21.077	Normal	-4.01385		Normal	-0.239915	Normal	-6.79504		Normal	-0.239915	Normal	-6.79504		Normal	-0.239915	Normal	-6.79504
Normal	-7.02168	Normal	-0.58661		Normal	-0.370414	Normal	12.4647		Normal	-0.370414	Normal	12.4647		Normal	-0.370414	Normal	12.4647
Normal	2.8094	Normal	15.9489		Benign	11.2817	Normal	-0.575805		Benign	11.2817	Normal	-0.575805		Benign	11.2817	Normal	-0.575805
Normal	-3.14843	Normal	-6.98636		Benign	152.808	Normal	-2.86702		Benign	152.808	Normal	-2.86702		Benign	152.808	Normal	-2.86702
Normal	-0.362246	Normal	-3.05055		Benign	12.9227	Indeterminate	4.52175		Benign	12.9227	Indeterminate	4.52175		Benign	12.9227	Indeterminate	4.52175
Normal	6.82785	Normal	-5.62818		Normal	-0.742616	Normal	-2.95674		Normal	-0.742616	Normal	-2.95674		Normal	-0.742616	Normal	-2.95674
Normal	7.29529	Normal	21.1823		Normal	-2.27703	Normal	-6.19524		Normal	-2.27703	Normal	-6.19524		Normal	-2.27703	Normal	-6.19524
Normal	-6.55209	Normal	1.80905		Normal	-5.88081	Benign	12.4887		Normal	-5.88081	Benign	12.4887		Normal	-5.88081	Benign	12.4887
Normal	5.08209	Normal	4.02821		Normal	7.931	Indeterminate	2.50818		Normal	7.931	Indeterminate	2.50818		Normal	7.931	Indeterminate	2.50818
Normal	-2.37955	Normal	6.60076		Normal	0.100277	Normal	-5.62758		Normal	0.100277	Normal	-5.62758		Normal	0.100277	Normal	-5.62758
Normal	42.6838	Normal	-5.72375		Normal	-1.61547	Benign	305.965		Normal	-1.61547	Benign	305.965		Normal	-1.61547	Benign	305.965
Normal	-3.93173	Normal	0.966152		Benign	9.337	Normal	9.81717		Benign	9.337	Normal	9.81717		Benign	9.337	Normal	9.81717
Normal	-2.81987	Normal	-6.39086		Normal	-3.37067	Benign	37.8589		Normal	-3.37067	Benign	37.8589		Normal	-3.37067	Benign	37.8589
Normal	-0.502319	Normal	8.965		Normal	-6.20237	Normal	-5.27687		Normal	-6.20237	Normal	-5.27687		Normal	-6.20237	Normal	-5.27687
Normal	10.3429	Normal	9.07598		Normal	-6.58444	Normal	-4.47167		Normal	-6.58444	Normal	-4.47167		Normal	-6.58444	Normal	-4.47167
Normal	15.6141	Normal	8.42807		Normal	3.31548	Indeterminate	18.4189		Normal	3.31548	Indeterminate	18.4189		Normal	3.31548	Indeterminate	18.4189
Normal	1.69425	Normal	-5.19108		Normal	-5.15498	Benign	26.8711		Normal	-5.15498	Benign	26.8711		Normal	-5.15498	Benign	26.8711
Normal	8.76108	Normal	-1.5843		Benign	53.5073	Normal	22.4511		Benign	53.5073	Normal	22.4511		Benign	53.5073	Normal	22.4511
Normal	-4.34372	Normal	-1.81		Normal	-4.04838	Normal	1.34781		Normal	-4.04838	Normal	1.34781		Normal	-4.04838	Normal	1.34781
Normal	4.20244	Normal	-1.39904		Normal	-0.124806	Normal	16.9615		Normal	-0.124806	Normal	16.9615		Normal	-0.124806	Normal	16.9615
Normal	-6.92889	Normal	17.4422		Benign	23.5643	Normal	20.8228		Benign	23.5643	Normal	20.8228		Benign	23.5643	Normal	20.8228
Normal	-1.11525	Normal	2.29304		Benign	29.3586	Normal	6.58615		Benign	29.3586	Normal	6.58615		Benign	29.3586	Normal	6.58615
Normal	-4.2962	Normal	-2.24825		Normal	-4.22986	Benign	14.8883		Normal	-4.22986	Benign	14.8883		Normal	-4.22986	Benign	14.8883
Normal	-4.33463	Normal	-4.20317		Normal	-4.84574	Benign	33.0947		Normal	-4.84574	Benign	33.0947		Normal	-4.84574	Benign	33.0947
Normal	3.58116	Normal	3.77431		Normal	-2.34996	Normal	-3.70312		Normal	-2.34996	Normal	-3.70312		Normal	-2.34996	Normal	-3.70312
Normal	4.98799	Normal	-6.3335		Normal	-5.14488	Normal	-5.48366		Normal	-5.14488	Normal	-5.48366		Normal	-5.14488	Normal	-5.48366
Normal	-1.05787	Normal	-1.54259		Normal	3.74348	Normal	33.1687		Normal	3.74348	Normal	33.1687		Normal	3.74348	Normal	33.1687
Normal	-6.71853	Normal	2.78775		Normal	5.18811	Normal	-1.99626		Normal	5.18811	Normal	-1.99626		Normal	5.18811	Normal	-1.99626
Normal	10.4782	Normal	-2.69555		Normal	-4.45944	Normal	-2.56821		Normal	-4.45944	Normal	-2.56821		Normal	-4.45944	Normal	-2.56821
Normal	-6.01249	Normal	5.49613		Normal	13.8045	Normal	-4.88901		Normal	13.8045	Normal	-4.88901		Normal	13.8045	Normal	-4.88901
Normal	-7.00236	Normal	-4.72369		Normal	-4.49927	Normal	-4.13236		Normal	-4.49927	Normal	-4.13236		Normal	-4.49927	Normal	-4.13236
Normal	4.25057	Normal	3.55742		Benign	52.2273	Benign	86.52		Benign	52.2273	Benign	86.52		Benign	52.2273	Benign	86.52
Normal	-2.30401	Normal	0.67526		Normal	-3.57374	Normal	-4.01385		Normal	-3.57374	Normal	-4.01385		Normal	-3.57374	Normal	-4.01385
Normal	14.3273	Normal	-3.91474		Normal	18.9888	Normal	-0.58661		Normal	18.9888	Normal	-0.58661		Normal	18.9888	Normal	-0.58661
Normal	14.0793	Normal	95.4516		Benign	16.5614	Normal	15.9489		Benign	16.5614	Normal	15.9489		Benign	16.5614	Normal	15.9489
Normal	2.25424	Normal	9.92569		Normal	-1.92959	Normal	-6.98636		Normal	-1.92959	Normal	-6.98636		Normal	-1.92959	Normal	-6.98636
Normal	-4.56985	Normal	-4.86069		Benign	68.0179	Normal	-3.05055		Benign	68.0179	Normal	-3.05055		Benign	68.0179	Normal	-3.05055
Normal	-7.19183	Normal	7.14596		Benign	19.6214	Normal	-5.62818		Benign	19.6214	Normal	-5.62818		Benign	19.6214	Normal	-5.62818
Normal	1.21256	Normal	-5.92785		Benign	45.4112	Normal	21.1823		Benign	45.4112	Normal	21.1823		Benign	45.4112	Normal	21.1823
Normal	-1.91659	Normal	-5.39053		Benign	24.6868	Normal	1.80905		Benign	24.6868	Normal	1.80905		Benign	24.6868	Normal	1.80905
Normal	-6.1228	Normal	76.1304		Normal	21.077	Normal	4.02821		Normal	21.077	Normal	4.02821		Normal	21.077	Normal	4.02821
Normal	27.7151	Normal	-4.76248		Normal	-7.02168	Normal	6.60076		Normal	-7.02168	Normal	6.60076		Normal	-7.02168	Normal	6.60076
Normal	8.11096	Normal	-5.49801		Normal	2.8094	Normal	-5.72375		Normal	2.8094	Normal	-5.72375		Normal	2.8094	Normal	-5.72375
Normal	-2.53254	Normal	-0.914498		Benign	14.4493	Benign	5.06607		Benign	14.4493	Benign	5.06607		Benign	14.4493	Benign	5.06607
Normal	23.5608	Normal	-1.46007		Benign	9.26788	Normal	0.966152		Benign	9.26788	Normal	0.966152		Benign	9.26788	Normal	0.966152
Normal	-6.55429	Normal	6.06939		Benign	29.2179	Benign	4.82707		Benign	29.2179	Benign	4.82707		Benign	29.2179	Benign	4.82707
Normal	-6.82795	Normal	14.378		Normal	-3.14843	Normal	-6.39086		Normal	-3.14843	Normal	-6.39086		Normal	-3.14843	Normal	-6.39086
Normal	-2.03296	Normal	-0.213631		Normal	-0.362246	Benign	2.24005		Normal	-0.362246	Benign	2.24005		Normal	-0.362246	Benign	2.24005
Normal	1.38005	Normal	-5.52421		Normal	6.82785	Normal	8.965		Normal	6.82785	Normal	8.965		Normal	6.82785	Normal	8.965
Normal	5.4418	Normal	-3.54771		Benign	45.6267	Normal	9.07598		Benign	45.6267	Normal	9.07598		Benign	45.6267	Normal	9.07598
Normal	-5.06844	Normal	11.8831		Normal	7.29529	Normal	8.42807		Normal	7.29529	Normal	8.42807		Normal	7.29529	Normal	8.42807
Normal	12.1056	Normal	5.52643		Normal	-6.55209	Normal	-5.19108		Normal	-6.55209	Normal	-5.19108		Normal	-6.55209	Normal	-5.19108
Normal	-2.17098	Normal	5.44014		Benign	4.59733	Normal	-1.5843		Benign	4.59733	Normal	-1.5843		Benign	4.59733	Normal	-1.5843
Normal	-1.76194	Normal	10.0589		Normal	5.08209	Benign	31.2939		Normal	5.08209	Benign	31.2939		Normal	5.08209	Benign	31.2939
Normal	-4.72405	Normal	14.1559		Benign	30.7033	Normal	-1.81		Benign	30.7033	Normal	-1.81		Benign	30.7033	Normal	-1.81
Normal	0.28963	Normal	8.89929		Benign	-0.646383	Benign	52.3976		Benign	-0.646383	Benign	52.3976		Benign	-0.646383	Benign	52.3976
Normal	-1.38877	Normal	-6.25287		Normal	-2.37955	Benign	18.2168		Normal	-2.37955	Benign	18.2168		Normal	-2.37955	Benign	18.2168
Normal	5.21781	Normal	-2.97649		Normal	42.6838	Benign	-5.59903		Normal	42.6838	Benign	-5.59903		Normal	42.6838	Benign	-5.59903
Normal	6.23309	Normal	27.2001		Normal	-3.93173	Benign	4.91663		Normal	-3.93173	Benign	4.91663		Normal	-3.93173	Benign	4.91663
Normal	-4.08141	Normal	31.5422		Normal	-2.81987	Normal	-1.39904		Normal	-2.81987	Normal	-1.39904		Normal	-2.81987	Normal	-1.39904
Normal	-7.20296	Normal	23.1252		Normal	-0.502319	Benign	5.42219		Normal	-0.502319	Benign	5.42219		Normal	-0.502319	Benign	5.42219
Normal	-1.29222	Normal	-4.26376		Normal	10.3429	Normal	17.4422		Normal	10.3429	Normal	17.4422		Normal	10.3429	Normal	17.4422
Normal	-1.36168	Normal	6.37285		Normal	15.6141	Benign	18.4081		Normal	15.6141	Benign	18.4081		Normal	15.6141	Benign	18.4081
Normal	-4.53549	Normal	3.20631		Normal	1.69425	Normal	2.29304		Normal	1.69425	Normal	2.29304		Normal	1.69425	Normal	2.29304
Normal	-0.000838564	Normal	-7.79027		Normal	8.76108	Normal	-2.24825		Normal	8.76108	Normal	-2.24825		Normal	8.76108	Normal	-2.24825
Normal	1.93283	Normal	2.41527		Normal	-4.34372	Normal	-4.20317		Normal	-4.34372	Normal	-4.20317		Normal	-4.34372	Normal	-4.20317
Normal	0.763842	Normal	12.022		Benign	117.445	Normal	3.77431		Benign	117.445	Normal	3.77431		Benign	117.445	Normal	3.77431
Normal	13.8435	Normal	-1.42603		Indeterminate	0.79963	Normal	-6.3335		Indeterminate	0.79963	Normal	-6.3335		Indeterminate	0.79963	Normal	-6.3335
Normal	-4.84697	Normal	-2.82047		Normal	4.20244	Benign	155.941		Normal	4.20244	Benign	155.941		Normal	4.20244	Benign	155.941
Normal	-6.99057	Normal	-5.38427		Benign	61.099	Normal	-1.54259		Benign	61.099	Normal	-1.54259		Benign	61.099	Normal	-1.54259
Normal	13.8684	Normal	2.13438		Normal	-6.92889	Benign	20.3617		Normal	-6.92889	Benign	20.3617		Normal	-6.92889	Benign	20.3617
Normal	-6.53101	Normal	-0.11827		Normal	-1.11525	Benign	18.7372		Normal	-1.11525	Benign	18.7372		Normal	-1.11525	Benign	18.7372
Normal	-1.67907	Normal	-2.0517		Normal	-4.2962	Normal	2.78775		Normal	-4.2962	Normal	2.78775		Normal	-4.2962	Normal	2.78775
Normal	-5.8451	Normal	-7.05442		Normal	-4.33463	Benign	58.3515		Normal	-4.33463	Benign	58.3515		Normal	-4.33463	Benign	58.3515
Normal	-5.0858	Normal	-0.247811		Normal	3.58116	Normal	-2.69555		Normal	3.58116	Normal	-2.69555		Normal	3.58116	Normal	-2.69555
Normal	-2.47213	Normal	-5.8289		Normal	4.98799	Normal	5.49613		Normal	4.98799	Normal	5.49613		Normal	4.98799	Normal	5.49613
Normal	-1.99416	Normal	7.83682		Normal	-1.05787	Benign	7.65397		Normal	-1.05787	Benign	7.65397		Normal	-1.05787	Benign	7.65397
Normal	3.29831	Normal	2.88597		Normal	-6.71853	Benign	42.1866		Normal	-6.71853	Benign	42.1866		Normal	-6.71853	Benign	42.1866
Normal	2.36117	Normal	-3.15881		Normal	10.4782	Benign	14.6335		Normal	10.4782	Benign	14.6335		Normal	10.4782	Benign	14.6335
Normal	0.7358	Normal	-5.69212		Normal	-6.01249	Benign	-6.08341		Normal	-6.01249	Benign	-6.08341		Normal	-6.01249	Benign	-6.08341
Normal	-0.951829	Normal	-7.0246		Benign	23.1238	Benign	44.295		Benign	23.1238	Benign	44.295		Benign	23.1238	Benign	44.295
Normal	3.6151	Normal	21.6338		Normal	-7.00236	Indeterminate	5.21407		Normal	-7.00236	Indeterminate	5.21407		Normal	-7.00236	Indeterminate	5.21407
Normal	8.41016	Normal	-2.82961		Normal	4.25057	Benign	33.4027		Normal	4.25057	Benign	33.4027		Normal	4.25057	Benign	33.4027
Normal	22.178	Normal	35.3531		Normal	-2.30401	Benign	22.9092		Normal	-2.30401	Benign	22.9092		Normal	-2.30401	Benign	22.9092
Normal	7.43636	Normal	0.772955		Normal	14.3273	Normal	-4.72369		Normal	14.3273	Normal	-4.72369		Normal	14.3273	Normal	-4.72369
Normal	-4.06533	Normal	-4.07859		Normal	14.0793	Normal	3.55742		Normal	14.0793	Normal	3.55742		Normal	14.0793	Normal	3.55742
Normal	-4.97625	Normal	-3.09293		Normal	2.25424	Normal	0.67526		Normal	2.25424	Normal	0.67526		Normal	2.25424	Normal	0.67526
Normal	-4.77626	Normal	-1.12457		Normal	-4.56985	Benign	2.7751		Normal	-4.56985	Benign	2.7751		Normal	-4.56985	Benign	2.7751
Normal	-2.61835	Normal	7.23924		Normal	-7.19183	Normal	-3.91474		Normal	-7.19183	Normal	-3.91474		Normal	-7.19183	Normal	-3.91474
Indeterminate	-3.87981	Normal	0.833633		Normal	1.21256	Normal	95.4516		Normal	1.21256	Normal	95.4516		Normal	1.21256	Normal	95.4516
Benign	28.2799	Normal	-4.94804		Normal	-1.91659	Indeterminate	33.6316		Normal	-1.91659	Indeterminate	33.6316		Normal	-1.91659	Indeterminate	33.6316
Benign	38.2561	Normal	-3.29851		Normal	-6.1228	Benign	18.2692		Normal	-6.1228	Benign	18.2692		Normal	-6.1228	Benign	18.2692
Immediate	150.32	Normal	1.89642		Normal	27.7151	Normal	9.92569		Normal	27.7151	Normal	9.92569		Normal	27.7151	Normal	9.92569
Benign	4.89437	Normal	-6.1191		Normal	8.11096	Normal	-4.86069		Normal	8.11096	Normal	-4.86069		Normal	8.11096	Normal	-4.86069
Benign	114.148	Normal	-1.63066		Normal	-2.53254	Benign	17.9446		Normal	-2.53254	Benign	17.9446		Normal	-2.53254	Benign	17.9446
Benign	10.6384	Normal	6.90449		Indeterminate	13.6626	Normal	7.14596		Indeterminate	13.6626	Normal	7.14596		Indeterminate	13.6626	Normal	7.14596
Benign	31.1965	Normal	2.46353		Normal	23.5608	Normal	-5.92785		Normal	23.5608	Normal	-5.92785		Normal	23.5608	Normal	-5.92785
Benign	0.285162	Normal	29.0938		Indeterminate	237.979	Normal	-5.39053		Indeterminate	237.979	Normal	-5.39053		Indeterminate	237.979	Normal	-5.39053
Benign	18.7225	Normal	5.38278		Benign	51.595	Normal	76.1304		Benign	51.595	Normal	76.1304		Benign	51.595	Normal	76.1304
Immediate	213.018	Normal	-4.78054		Normal	-6.55429	Benign	5.12343		Normal	-6.55429	Benign	5.12343		Normal	-6.55429	Benign	5.12343
Urgent	1.62086	Normal	-4.52766		Benign	17.8726	Benign	67.2585		Benign	17.8726	Benign	67.2585		Benign	17.8726	Benign	67.2585
Indeterminate	153.993	Normal	-2.3497		Benign	-0.98626	Benign	44.7291		Benign	-0.98626	Benign	44.7291		Benign	-0.98626	Benign	44.7291
Urgent	17.4276	Normal	-6.14147		Normal	-6.82795	Normal	-4.76248		Normal	-6.82795	Normal	-4.76248		Normal	-6.82795	Normal	-4.76248
Indeterminate	59.6484	Normal	20.1538		Normal	-2.03296	Normal	-5.49801		Normal	-2.03296	Normal	-5.49801		Normal	-2.03296	Normal	-5.49801
Benign	38.818	Normal	1.84096		Normal	1.38005	Benign	18.1839		Normal	1.38005	Benign	18.1839		Normal	1.38005	Benign	18.1839
Urgent	25.5676	Normal	-5.89396		Normal	5.4418	Benign	-1.94667		Normal	5.4418	Benign	-1.94667		Normal	5.4418	Benign	-1.94667
Immediate	17.7797	Normal	-2.65114		Normal	-5.06844	Benign	29.2512		Normal	-5.06844	Benign	29.2512		Normal	-5.06844	Benign	29.2512
Immediate	196.561	Normal	0.927159		Normal	12.1056	Benign	32.1951		Normal	12.1056	Benign	32.1951		Normal	12.1056	Benign	32.1951
Benign	242.016	Normal	4.9091		Benign	-2.55585	Benign	16.9352		Benign	-2.55585	Benign	16.9352		Benign	-2.55585	Benign	16.9352
Immediate	298.865	Normal	-3.40349		Benign	16.2232	Normal	-0.914498		Benign	16.2232	Normal	-0.914498		Benign	16.2232	Normal	-0.914498
Urgent	44.1917	Normal	-3.70207		Normal	-2.17098	Normal	-1.46007		Normal	-2.17098	Normal	-1.46007		Normal	-2.17098	Normal	-1.46007
Urgent	114.636	Normal	-1.45502		Benign	51.2976	Normal	6.06939		Benign	51.2976	Normal	6.06939		Benign	51.2976	Normal	6.06939
Benign	70.9216	Normal	-3.40734		Benign	40.6885	Benign	606.943		Benign	40.6885	Benign	606.943		Benign	40.6885	Benign	606.943
Urgent	13.0055	Normal	-0.412227		Normal	-1.76194	Normal	14.378		Normal	-1.76194	Normal	14.378		Normal	-1.76194	Normal	14.378
Indeterminate	155.4	Normal	19.0498		Normal	-4.72405	Benign	126.351		Normal	-4.72405	Benign	126.351		Normal	-4.72405	Benign	126.351
Immediate	429.775	Normal	6.35248		Normal	0.28963	Normal	-0.213631		Normal	0.28963	Normal	-0.213631		Normal	0.28963	Normal	-0.213631
Benign	21.5574	Normal	1.03925		Benign	123.581	Benign	18.6509		Benign	123.581	Benign	18.6509		Benign	123.581	Benign	18.6509
Benign	96.0455	Normal	-2.46591		Normal	-1.38877	Normal	-5.52421		Normal	-1.38877	Normal	-5.52421		Normal	-1.38877	Normal	-5.52421
Indeterminate	-3.71991	Normal	-4.96304		Normal	5.21781	Normal	-3.54771		Normal	5.21781	Normal	-3.54771		Normal	5.21781	Normal	-3.54771
Benign	45.2574	Normal	-2.34511		Normal	6.23309	Normal	11.8831		Normal	6.23309	Normal	11.8831		Normal	6.23309	Normal	11.8831
Urgent	23.3579	Normal	1.80178		Normal	-4.08141	Normal	5.52643		Normal	-4.08141	Normal	5.52643		Normal	-4.08141	Normal	5.52643
Benign	29.2959	Normal	-5.82432		Normal	-7.20296	Normal	5.44014		Normal	-7.20296	Normal	5.44014		Normal	-7.20296	Normal	5.44014
Benign	217.991	Normal	-3.1568		Normal	-1.29222	Normal	10.0589		Normal	-1.29222	Normal	10.0589		Normal	-1.29222	Normal	10.0589
Urgent	6.39761	Normal	-4.60985		Benign	24.9311	Normal	14.1559		Benign	24.9311	Normal	14.1559		Benign	24.9311	Normal	14.1559
Urgent	39.6406	Normal	-6.85855		Normal	-1.36168	Normal	8.89929		Normal	-1.36168	Normal	8.89929		Normal	-1.36168	Normal	8.89929
Benign	93.4181	Normal	3.97224		Normal	-4.53549	Normal	-6.25287		Normal	-4.53549	Normal	-6.25287		Normal	-4.53549	Normal	-6.25287
Benign	15.0832	Normal	-5.51435		Indeterminate	0.304882	Indeterminate	-1.72929		Indeterminate	0.304882	Indeterminate	-1.72929		Indeterminate	0.304882	Indeterminate	-1.72929
Benign	29.8827	Normal	-5.13218		Benign	28.261	Benign	18.8992		Benign	28.261	Benign	18.8992		Benign	28.261	Benign	18.8992
Benign	11.9599	Normal	0.216836		Benign	-3.3915	Normal	-2.97649		Benign	-3.3915	Normal	-2.97649		Benign	-3.3915	Normal	-2.97649
Immediate	75.6077	Normal	-1.65717		Normal	-0.000838564	Normal	27.2001		Normal	-0.000838564	Normal	27.2001		Normal	-0.000838564	Normal	27.2001
Benign	70.9817	Normal	8.57701		Normal	1.93283	Normal	31.5422		Normal	1.93283	Normal	31.5422		Normal	1.93283	Normal	31.5422
Benign	35.6178	Normal	5.042		Normal	0.763842	Normal	23.1252		Normal	0.763842	Normal	23.1252		Normal	0.763842	Normal	23.1252
Urgent	11.214	Normal	5.4582		Normal	13.8435	Normal	-4.26376		Normal	13.8435	Normal	-4.26376		Normal	13.8435	Normal	-4.26376
Immediate	353.424	Normal	-1.7668		Normal	-4.84697	Benign	30.8515		Normal	-4.84697	Benign	30.8515		Normal	-4.84697	Benign	30.8515
Immediate	142.181	Normal	-2.6733		Normal	-6.99057	Normal	6.37285		Normal	-6.99057	Normal	6.37285		Normal	-6.99057	Normal	6.37285
Immediate	109.289	Normal	-4.08183		Normal	13.8684	Normal	3.20631		Normal	13.8684	Normal	3.20631		Normal	13.8684	Normal	3.20631
Benign	11.2817	Normal	-7.57132		Benign	42.8726	Benign	10.6189		Benign	42.8726	Benign	10.6189		Benign	42.8726	Benign	10.6189
Benign	152.808	Normal	6.51748		Benign	25.3263	Normal	-7.79027		Benign	25.3263	Normal	-7.79027		Benign	25.3263	Normal	-7.79027
Immediate	540.785	Normal	11.1051		Normal	-6.53101	Normal	2.41527		Normal	-6.53101	Normal	2.41527		Normal	-6.53101	Normal	2.41527
Benign	12.9227	Normal	7.43306		Normal	-1.67907	Normal	12.022		Normal	-1.67907	Normal	12.022		Normal	-1.67907	Normal	12.022
Urgent	27.6413	Normal	-5.47061		Normal	-5.8451	Normal	-1.42603		Normal	-5.8451	Normal	-1.42603		Normal	-5.8451	Normal	-1.42603
Urgent	51.3188	Normal	5.88289		Normal	-5.0858	Normal	-2.82047		Normal	-5.0858	Normal	-2.82047		Normal	-5.0858	Normal	-2.82047
Urgent	62.2804	Normal	-1.69316		Normal	-2.47213	Benign	80.8868		Normal	-2.47213	Benign	80.8868		Normal	-2.47213	Benign	80.8868
Immediate	165.294	Normal	-1.99769		Benign	2.07698	Normal	-5.38427		Benign	2.07698	Normal	-5.38427		Benign	2.07698	Normal	-5.38427
Benign	9.337	Normal	11.2185		Indeterminate	12.2229	Normal	2.13438		Indeterminate	12.2229	Normal	2.13438		Indeterminate	12.2229	Normal	2.13438
Benign	53.5073	Normal	-4.4612		Normal	-1.99416	Normal	-0.11827		Normal	-1.99416	Normal	-0.11827		Normal	-1.99416	Normal	-0.11827
Benign	23.5643	Normal	3.01672		Normal	3.29831	Normal	-2.0517		Normal	3.29831	Normal	-2.0517		Normal	3.29831	Normal	-2.0517
Benign	29.3586	Normal	0.745017		Normal	2.36117	Normal	-7.05442		Normal	2.36117	Normal	-7.05442		Normal	2.36117	Normal	-7.05442
Benign	52.2273	Normal	1.12874		Normal	0.7358	Normal	-0.247811		Normal	0.7358	Normal	-0.247811		Normal	0.7358	Normal	-0.247811
Immediate	95.7015	Normal	-1.21351		Normal	-0.951829	Benign	57.3226		Normal	-0.951829	Benign	57.3226		Normal	-0.951829	Benign	57.3226
Benign	16.5614	Normal	22.0687		Normal	3.6151	Normal	-5.8289		Normal	3.6151	Normal	-5.8289		Normal	3.6151	Normal	-5.8289
Benign	68.0179	Normal	0.601942		Normal	8.41016	Benign	20.5455		Normal	8.41016	Benign	20.5455		Normal	8.41016	Benign	20.5455
Benign	19.6214	Normal	-2.9424		Normal	22.178	Indeterminate	26.9098		Normal	22.178	Indeterminate	26.9098		Normal	22.178	Indeterminate	26.9098
Benign	45.4112	Normal	14.6324		Normal	7.43636	Benign	15.6516		Normal	7.43636	Benign	15.6516		Normal	7.43636	Benign	15.6516
Benign	24.6868	Normal	-6.77841		Normal	-4.06533	Normal	7.83682		Normal	-4.06533	Normal	7.83682		Normal	-4.06533	Normal	7.83682
Urgent	13.0113	Normal	-2.73303		Normal	-4.97625	Normal	2.88597		Normal	-4.97625	Normal	2.88597		Normal	-4.97625	Normal	2.88597
Benign	14.4493	Normal	-1.73555		Normal	-4.77626	Benign	-1.73739		Normal	-4.77626	Benign	-1.73739		Normal	-4.77626	Benign	-1.73739
Benign	9.26788	Normal	-0.854508		Normal	-2.61835	Normal	-3.15881		Normal	-2.61835	Normal	-3.15881		Normal	-2.61835	Normal	-3.15881
Benign	29.2179	Normal	-7.64214		Benign	3.63402	Benign	9.1691		Benign	3.63402	Benign	9.1691		Benign	3.63402	Benign	9.1691
Benign	45.6267	Normal	8.6908		Urgent	1.62086	Normal	-5.69212		Immediate	150.32	Normal	-5.69212		Emergency	150.32	Normal	-5.69212
Benign	4.59733	Normal	-3.43333		Urgent	17.4276	Normal	-7.0246		Immediate	213.018	Normal	-7.0246		Emergency	213.018	Normal	-7.0246
Benign	30.7033	Normal	-0.654969		Urgent	25.5676	Normal	21.6338		Immediate	17.7797	Normal	21.6338		Emergency	1.62086	Normal	21.6338
Benign	-0.646383	Normal	39.7665		Urgent	44.1917	Normal	-2.82961		Immediate	196.561	Normal	-2.82961		Emergency	17.4276	Normal	-2.82961
Urgent	70.3413	Normal	-2.88176		Urgent	114.636	Normal	35.3531		Immediate	298.865	Normal	35.3531		Emergency	25.5676	Normal	35.3531
Benign	117.445	Normal	2.94927		Urgent	13.0055	Normal	0.772955		Immediate	429.775	Normal	0.772955		Emergency	17.7797	Normal	0.772955
Indeterminate	0.79963	Normal	-5.48948		Urgent	23.3579	Normal	-4.07859		Immediate	75.6077	Normal	-4.07859		Emergency	196.561	Normal	-4.07859
Benign	61.099	Normal	-5.44416		Urgent	6.39761	Normal	-3.09293		Immediate	353.424	Normal	-3.09293		Emergency	298.865	Normal	-3.09293
Immediate	66.5298	Normal	-5.09573		Urgent	39.6406	Normal	-1.12457		Immediate	142.181	Normal	-1.12457		Emergency	44.1917	Normal	-1.12457
Urgent	25.2338	Normal	-5.48489		Urgent	11.214	Normal	7.23924		Immediate	109.289	Normal	7.23924		Emergency	114.636	Normal	7.23924
Benign	23.1238	Normal	-6.30538		Urgent	27.6413	Normal	0.833633		Immediate	540.785	Normal	0.833633		Emergency	13.0055	Normal	0.833633
Indeterminate	13.6626	Normal	2.21374		Urgent	51.3188	Benign	12.5036		Immediate	165.294	Benign	12.5036		Emergency	429.775	Benign	12.5036
Indeterminate	237.979	Normal	-2.23206		Urgent	62.2804	Normal	-4.94804		Immediate	95.7015	Normal	-4.94804		Emergency	23.3579	Normal	-4.94804
Benign	51.595	Normal	-5.35151		Urgent	13.0113	Normal	-3.29851		Immediate	66.5298	Normal	-3.29851		Emergency	6.39761	Normal	-3.29851
Benign	17.8726	Normal	-6.65878		Urgent	70.3413	Normal	1.89642		Immediate	176.255	Normal	1.89642		Emergency	39.6406	Normal	1.89642
Benign	-0.98626	Normal	0.357992		Urgent	25.2338	Benign	30.3106		Immediate	134.216	Benign	30.3106		Emergency	75.6077	Benign	30.3106
Benign	-2.55585	Normal	2.37882		Urgent	33.706	Normal	-6.1191		Immediate	124.878	Normal	-6.1191		Emergency	11.214	Normal	-6.1191
Benign	16.2232	Normal	0.476052		Urgent	3.17239	Benign	24.2169		Immediate	46.0808	Benign	24.2169		Emergency	353.424	Benign	24.2169
Benign	51.2976	Normal	1.92006		Urgent	1.71799	Benign	14.4418				Benign	14.4418		Emergency	142.181	Benign	14.4418
Benign	40.6885	Normal	31.7826		Urgent	6.8735	Normal	-1.63066				Normal	-1.63066		Emergency	109.289	Normal	-1.63066
Urgent	33.706	Normal	15.1254		Urgent	93.602	Indeterminate	12.1542				Indeterminate	12.1542		Emergency	540.785	Indeterminate	12.1542
Immediate	176.255	Normal	-4.15343		Urgent	8.46064	Normal	6.90449				Normal	6.90449		Emergency	27.6413	Normal	6.90449
Benign	123.581	Normal	-5.27144		Urgent	10.6602	Benign	173.072				Benign	173.072		Emergency	51.3188	Benign	173.072
Immediate	134.216	Normal	-5.28859				Benign	2.46464				Benign	2.46464		Emergency	62.2804	Benign	2.46464
Benign	24.9311	Normal	-2.83021				Normal	2.46353				Normal	2.46353		Emergency	165.294	Normal	2.46353
Indeterminate	0.304882	Normal	4.67391				Normal	29.0938				Normal	29.0938		Emergency	95.7015	Normal	29.0938
Urgent	3.17239	Normal	2.26931				Normal	5.38278				Normal	5.38278		Emergency	13.0113	Normal	5.38278
Benign	28.261	Normal	-3.35811				Benign	-1.89032				Benign	-1.89032		Emergency	70.3413	Benign	-1.89032
Benign	-3.3915	Normal	-6.35348				Normal	-4.78054				Normal	-4.78054		Emergency	66.5298	Normal	-4.78054
Benign	42.8726	Normal	3.08734				Normal	-4.52766				Normal	-4.52766		Emergency	25.2338	Normal	-4.52766
Benign	25.3263	Normal	-5.20811				Normal	-2.3497				Normal	-2.3497		Emergency	33.706	Normal	-2.3497
Urgent	1.71799	Normal	-5.01179				Benign	87.7048				Benign	87.7048		Emergency	176.255	Benign	87.7048
Immediate	124.878	Normal	51.7755				Normal	-6.14147				Normal	-6.14147		Emergency	134.216	Normal	-6.14147
Urgent	6.8735	Normal	-3.38662				Normal	20.1538				Normal	20.1538		Emergency	3.17239	Normal	20.1538
Benign	2.07698	Normal	-2.24246				Normal	1.84096				Normal	1.84096		Emergency	1.71799	Normal	1.84096
Indeterminate	12.2229	Normal	-2.53861				Benign	39.3873				Benign	39.3873		Emergency	124.878	Benign	39.3873
Urgent	93.602	Normal	15.6893				Normal	-5.89396				Normal	-5.89396		Emergency	6.8735	Normal	-5.89396
Immediate	46.0808	Normal	1.52972				Benign	6.91786				Benign	6.91786		Emergency	93.602	Benign	6.91786
Urgent	8.46064	Normal	-2.57365				Normal	-2.65114				Normal	-2.65114		Emergency	46.0808	Normal	-2.65114
Urgent	10.6602	Normal	-3.32594				Benign	-1.67357				Benign	-1.67357		Emergency	8.46064	Benign	-1.67357
Benign	3.63402	Normal	-1.54544				Benign	9.18908				Benign	9.18908		Emergency	10.6602	Benign	9.18908
		Normal	21.8237				Benign	7.83447				Benign	7.83447				Benign	7.83447
		Normal	-2.5693				Normal	0.927159				Normal	0.927159				Normal	0.927159
		Normal	6.90153				Normal	4.9091				Normal	4.9091				Normal	4.9091
		Normal	13.2201				Indeterminate	92.5585				Indeterminate	92.5585				Indeterminate	92.5585
		Normal	1.63804				Normal	-3.40349				Normal	-3.40349				Normal	-3.40349
		Normal	-4.52174				Normal	-3.70207				Normal	-3.70207				Normal	-3.70207
		Normal	10.4983				Normal	-1.45502				Normal	-1.45502				Normal	-1.45502
		Normal	-6.72001				Normal	-3.40734				Normal	-3.40734				Normal	-3.40734
		Normal	-5.25016				Normal	-0.412227				Normal	-0.412227				Normal	-0.412227
		Normal	-1.79572				Normal	19.0498				Normal	19.0498				Normal	19.0498
		Normal	-2.51215				Normal	6.35248				Normal	6.35248				Normal	6.35248
		Normal	4.32626				Normal	1.03925				Normal	1.03925				Normal	1.03925
		Normal	0.148128				Benign	143.321				Benign	143.321				Benign	143.321
		Normal	-6.78616				Normal	-2.46591				Normal	-2.46591				Normal	-2.46591
		Normal	1.97347				Normal	-4.96304				Normal	-4.96304				Normal	-4.96304
		Normal	-4.10756				Benign	11.1863				Benign	11.1863				Benign	11.1863
		Normal	11.0121				Benign	0.382389				Benign	0.382389				Benign	0.382389
		Normal	5.84533				Benign	19.8337				Benign	19.8337				Benign	19.8337
		Normal	-5.60063				Benign	39.718				Benign	39.718				Benign	39.718
		Normal	21.7103				Benign	-0.892039				Benign	-0.892039				Benign	-0.892039
		Normal	10.8834				Benign	29.5594				Benign	29.5594				Benign	29.5594
		Normal	9.64778				Benign	25.3342				Benign	25.3342				Benign	25.3342
		Normal	-6.51803				Normal	-2.34511				Normal	-2.34511				Normal	-2.34511
		Normal	-2.3499				Normal	1.80178				Normal	1.80178				Normal	1.80178
		Normal	-5.20573				Benign	1.26066				Benign	1.26066				Benign	1.26066
		Normal	14.7655				Benign	23.5282				Benign	23.5282				Benign	23.5282
		Normal	-5.32307				Benign	24.0405				Benign	24.0405				Benign	24.0405
		Normal	14.052				Normal	-5.82432				Normal	-5.82432				Normal	-5.82432
		Normal	-2.66063				Normal	-3.1568				Normal	-3.1568				Normal	-3.1568
		Normal	-2.49756				Benign	26.6858				Benign	26.6858				Benign	26.6858
		Normal	9.64715				Benign	5.06903				Benign	5.06903				Benign	5.06903
		Normal	28.7664				Normal	-4.60985				Normal	-4.60985				Normal	-4.60985
		Normal	-2.01585				Normal	-6.85855				Normal	-6.85855				Normal	-6.85855
		Normal	-6.53318				Benign	18.103				Benign	18.103				Benign	18.103
		Normal	0.884764				Normal	3.97224				Normal	3.97224				Normal	3.97224
		Normal	-1.48868				Normal	-5.51435				Normal	-5.51435				Normal	-5.51435
		Normal	4.1539				Normal	-5.13218				Normal	-5.13218				Normal	-5.13218
		Normal	5.17998				Benign	33.2942				Benign	33.2942				Benign	33.2942
		Normal	-0.828138				Benign	17.5089				Benign	17.5089				Benign	17.5089
		Normal	-0.483797				Benign	100.173				Benign	100.173				Benign	100.173
		Normal	-4.522				Normal	0.216836				Normal	0.216836				Normal	0.216836
		Normal	8.97517				Normal	-1.65717				Normal	-1.65717				Normal	-1.65717
		Normal	0.779436				Normal	8.57701				Normal	8.57701				Normal	8.57701
		Normal	-1.12824				Benign	35.9378				Benign	35.9378				Benign	35.9378
		Normal	4.98477				Benign	29.3277				Benign	29.3277				Benign	29.3277
		Normal	-3.13364				Normal	5.042				Normal	5.042				Normal	5.042
		Normal	-2.58593				Benign	5.52244				Benign	5.52244				Benign	5.52244
		Normal	-5.27055				Normal	5.4582				Normal	5.4582				Normal	5.4582
		Normal	13.9929				Normal	-1.7668				Normal	-1.7668				Normal	-1.7668
		Normal	15.2546				Benign	53.4546				Benign	53.4546				Benign	53.4546
		Normal	12.7251				Normal	-2.6733				Normal	-2.6733				Normal	-2.6733
		Normal	-4.88173				Normal	-4.08183				Normal	-4.08183				Normal	-4.08183
		Normal	0.593117				Benign	16.7457				Benign	16.7457				Benign	16.7457
		Normal	11.0357				Benign	40.5495				Benign	40.5495				Benign	40.5495
		Normal	21.0559				Normal	-7.57132				Normal	-7.57132				Normal	-7.57132
		Normal	-5.68578				Normal	6.51748				Normal	6.51748				Normal	6.51748
		Normal	9.26365				Normal	11.1051				Normal	11.1051				Normal	11.1051
		Normal	-4.1808				Benign	-0.400085				Benign	-0.400085				Benign	-0.400085
		Normal	-4.22926				Benign	1.26375				Benign	1.26375				Benign	1.26375
		Normal	4.74979				Normal	7.43306				Normal	7.43306				Normal	7.43306
		Normal	-6.70372				Normal	-5.47061				Normal	-5.47061				Normal	-5.47061
		Normal	-4.68587				Normal	5.88289				Normal	5.88289				Normal	5.88289
		Normal	12.0784				Benign	11.1753				Benign	11.1753				Benign	11.1753
		Normal	18.9675				Benign	8.84246				Benign	8.84246				Benign	8.84246
		Normal	2.92115				Normal	-1.69316				Normal	-1.69316				Normal	-1.69316
		Normal	-5.33236				Normal	-1.99769				Normal	-1.99769				Normal	-1.99769
		Normal	-3.3112				Normal	11.2185				Normal	11.2185				Normal	11.2185
		Normal	1.16659				Benign	37.6848				Benign	37.6848				Benign	37.6848
		Normal	-0.862638				Normal	-4.4612				Normal	-4.4612				Normal	-4.4612
		Normal	-3.9493				Normal	3.01672				Normal	3.01672				Normal	3.01672
		Normal	-5.33172				Normal	0.745017				Normal	0.745017				Normal	0.745017
		Normal	6.92173				Normal	1.12874				Normal	1.12874				Normal	1.12874
		Normal	0.324663				Benign	27.0761				Benign	27.0761				Benign	27.0761
		Normal	4.68545				Normal	-1.21351				Normal	-1.21351				Normal	-1.21351
		Normal	-5.02316				Normal	22.0687				Normal	22.0687				Normal	22.0687
		Normal	-5.40639				Benign	148.983				Benign	148.983				Benign	148.983
		Normal	-5.0721				Benign	118.613				Benign	118.613				Benign	118.613
		Normal	6.77244				Normal	0.601942				Normal	0.601942				Normal	0.601942
		Normal	-5.99602				Normal	-2.9424				Normal	-2.9424				Normal	-2.9424
		Normal	18.3866				Benign	18.5917				Benign	18.5917				Benign	18.5917
		Normal	-4.18926				Normal	14.6324				Normal	14.6324				Normal	14.6324
		Normal	-3.92937				Benign	7.12655				Benign	7.12655				Benign	7.12655
		Normal	-4.72565				Benign	7.37522				Benign	7.37522				Benign	7.37522
		Normal	-0.0065012				Normal	-6.77841				Normal	-6.77841				Normal	-6.77841
		Normal	-1.66772				Benign	13.4752				Benign	13.4752				Benign	13.4752
		Normal	12.9562				Benign	202.731				Benign	202.731				Benign	202.731
		Normal	-3.5774				Normal	-2.73303				Normal	-2.73303				Normal	-2.73303
		Normal	28.5368				Normal	-1.73555				Normal	-1.73555				Normal	-1.73555
		Normal	38.4897				Normal	-0.854508				Normal	-0.854508				Normal	-0.854508
		Normal	-5.57936				Benign	45.4758				Benign	45.4758				Benign	45.4758
		Normal	-5.95414				Benign	37.7778				Benign	37.7778				Benign	37.7778
		Normal	3.30084				Indeterminate	5.10518				Indeterminate	5.10518				Indeterminate	5.10518
		Normal	-2.93575				Normal	-7.64214				Normal	-7.64214				Normal	-7.64214
		Normal	-5.38149				Benign	155.325				Benign	155.325				Benign	155.325
		Normal	-3.68294				Benign	13.4571				Benign	13.4571				Benign	13.4571
		Normal	-4.0788				Normal	8.6908				Normal	8.6908				Normal	8.6908
		Normal	15.8013				Benign	10.8905				Benign	10.8905				Benign	10.8905
		Normal	16.7341				Normal	-3.43333				Normal	-3.43333				Normal	-3.43333
		Normal	-4.34546				Normal	-0.654969				Normal	-0.654969				Normal	-0.654969
		Normal	7.10274				Normal	39.7665				Normal	39.7665				Normal	39.7665
		Normal	-4.07025				Benign	30.0051				Benign	30.0051				Benign	30.0051
		Normal	-3.16197				Normal	-2.88176				Normal	-2.88176				Normal	-2.88176
		Normal	2.91546				Normal	2.94927				Normal	2.94927				Normal	2.94927
		Normal	37.5591				Normal	-5.48948				Normal	-5.48948				Normal	-5.48948
		Normal	-4.45819				Normal	-5.44416				Normal	-5.44416				Normal	-5.44416
		Normal	-4.35408				Normal	-5.09573				Normal	-5.09573				Normal	-5.09573
		Normal	2.4588				Normal	-5.48489				Normal	-5.48489				Normal	-5.48489
		Normal	-2.69322				Benign	17.8385				Benign	17.8385				Benign	17.8385
		Normal	1.39845				Benign	-3.62285				Benign	-3.62285				Benign	-3.62285
		Normal	-3.42364				Normal	-6.30538				Normal	-6.30538				Normal	-6.30538
		Normal	-6.34822				Benign	97.5492				Benign	97.5492				Benign	97.5492
		Normal	6.704				Normal	2.21374				Normal	2.21374				Normal	2.21374
		Normal	16.9124				Benign	543.585				Benign	543.585				Benign	543.585
		Normal	2.88932				Normal	-2.23206				Normal	-2.23206				Normal	-2.23206
		Normal	-5.8729				Benign	36.0218				Benign	36.0218				Benign	36.0218
		Normal	0.905407				Normal	-5.35151				Normal	-5.35151				Normal	-5.35151
		Normal	-1.85265				Normal	-6.65878				Normal	-6.65878				Normal	-6.65878
		Normal	-5.4957				Benign	4.65168				Benign	4.65168				Benign	4.65168
		Normal	15.0002				Normal	0.357992				Normal	0.357992				Normal	0.357992
		Normal	-6.08198				Normal	2.37882				Normal	2.37882				Normal	2.37882
		Normal	-6.9175				Normal	0.476052				Normal	0.476052				Normal	0.476052
		Normal	-3.15956				Normal	1.92006				Normal	1.92006				Normal	1.92006
		Normal	-3.97957				Normal	31.7826				Normal	31.7826				Normal	31.7826
		Normal	-2.56603				Normal	15.1254				Normal	15.1254				Normal	15.1254
		Normal	12.4863				Normal	-4.15343				Normal	-4.15343				Normal	-4.15343
		Normal	-3.6278				Benign	181.292				Benign	181.292				Benign	181.292
		Normal	7.38837				Normal	-5.27144				Normal	-5.27144				Normal	-5.27144
		Normal	-3.75759				Normal	-5.28859				Normal	-5.28859				Normal	-5.28859
		Normal	-4.64441				Benign	25.6487				Benign	25.6487				Benign	25.6487
		Normal	6.5563				Normal	-2.83021				Normal	-2.83021				Normal	-2.83021
		Normal	1.10777				Normal	4.67391				Normal	4.67391				Normal	4.67391
		Normal	24.2076				Normal	2.26931				Normal	2.26931				Normal	2.26931
		Normal	-5.79019				Normal	-3.35811				Normal	-3.35811				Normal	-3.35811
		Normal	5.24318				Normal	-6.35348				Normal	-6.35348				Normal	-6.35348
		Normal	-7.41597				Normal	3.08734				Normal	3.08734				Normal	3.08734
		Normal	-5.89677				Benign	11.0086				Benign	11.0086				Benign	11.0086
		Normal	-3.96894				Normal	-5.20811				Normal	-5.20811				Normal	-5.20811
		Normal	-3.31507				Normal	-5.01179				Normal	-5.01179				Normal	-5.01179
		Normal	1.26199				Normal	51.7755				Normal	51.7755				Normal	51.7755
		Normal	-5.58766				Normal	-3.38662				Normal	-3.38662				Normal	-3.38662
		Normal	6.11709				Normal	-2.24246				Normal	-2.24246				Normal	-2.24246
		Normal	-3.84694				Benign	30.0913				Benign	30.0913				Benign	30.0913
		Normal	-2.09513				Normal	-2.53861				Normal	-2.53861				Normal	-2.53861
		Normal	-1.2884				Normal	15.6893				Normal	15.6893				Normal	15.6893
		Normal	4.16574				Normal	1.52972				Normal	1.52972				Normal	1.52972
		Normal	-4.26844				Normal	-2.57365				Normal	-2.57365				Normal	-2.57365
		Normal	-5.65043				Normal	-3.32594				Normal	-3.32594				Normal	-3.32594
		Normal	-5.75203				Normal	-1.54544				Normal	-1.54544				Normal	-1.54544
		Normal	-0.960179				Normal	21.8237				Normal	21.8237				Normal	21.8237
		Normal	-3.13951				Normal	-2.5693				Normal	-2.5693				Normal	-2.5693
		Normal	24.0631				Normal	6.90153				Normal	6.90153				Normal	6.90153
		Normal	-7.68757				Normal	13.2201				Normal	13.2201				Normal	13.2201
		Normal	-0.858157				Benign	46.7424				Benign	46.7424				Benign	46.7424
		Normal	19.348				Benign	236.086				Benign	236.086				Benign	236.086
		Normal	-1.47123				Normal	1.63804				Normal	1.63804				Normal	1.63804
		Normal	-3.28991				Normal	-4.52174				Normal	-4.52174				Normal	-4.52174
		Normal	-7.23297				Normal	10.4983				Normal	10.4983				Normal	10.4983
		Normal	-7.34884				Normal	-6.72001				Normal	-6.72001				Normal	-6.72001
		Normal	2.57605				Benign	36.7783				Benign	36.7783				Benign	36.7783
		Normal	-1.16704				Benign	-4.34186				Benign	-4.34186				Benign	-4.34186
		Normal	5.80183				Benign	-1.19524				Benign	-1.19524				Benign	-1.19524
		Normal	-2.57697				Indeterminate	12.7465				Indeterminate	12.7465				Indeterminate	12.7465
		Normal	7.96756				Benign	17.0486				Benign	17.0486				Benign	17.0486
		Normal	9.42024				Normal	-5.25016				Normal	-5.25016				Normal	-5.25016
		Normal	-0.278744				Benign	25.3313				Benign	25.3313				Benign	25.3313
		Normal	-5.94097				Normal	-1.79572				Normal	-1.79572				Normal	-1.79572
		Normal	-5.32827				Normal	-2.51215				Normal	-2.51215				Normal	-2.51215
		Normal	-6.19508				Normal	4.32626				Normal	4.32626				Normal	4.32626
		Normal	1.28402				Normal	0.148128				Normal	0.148128				Normal	0.148128
		Normal	-0.421369				Normal	-6.78616				Normal	-6.78616				Normal	-6.78616
		Normal	-0.21368				Normal	1.97347				Normal	1.97347				Normal	1.97347
		Normal	-2.19467				Normal	-4.10756				Normal	-4.10756				Normal	-4.10756
		Normal	1.27927				Normal	11.0121				Normal	11.0121				Normal	11.0121
		Normal	7.87846				Normal	5.84533				Normal	5.84533				Normal	5.84533
		Normal	3.07853				Normal	-5.60063				Normal	-5.60063				Normal	-5.60063
		Normal	1.3584				Normal	21.7103				Normal	21.7103				Normal	21.7103
		Normal	2.11002				Normal	10.8834				Normal	10.8834				Normal	10.8834
		Normal	31.0263				Normal	9.64778				Normal	9.64778				Normal	9.64778
		Normal	-4.30697				Normal	-6.51803				Normal	-6.51803				Normal	-6.51803
		Normal	-4.70997				Benign	14.7188				Benign	14.7188				Benign	14.7188
		Normal	19.9213				Normal	-2.3499				Normal	-2.3499				Normal	-2.3499
		Normal	35.6597				Normal	-5.20573				Normal	-5.20573				Normal	-5.20573
		Normal	-2.97639				Normal	14.7655				Normal	14.7655				Normal	14.7655
		Normal	-4.51246				Normal	-5.32307				Normal	-5.32307				Normal	-5.32307
		Normal	-6.22969				Benign	-5.15764				Benign	-5.15764				Benign	-5.15764
		Normal	-1.54211				Normal	14.052				Normal	14.052				Normal	14.052
		Normal	0.48591				Normal	-2.66063				Normal	-2.66063				Normal	-2.66063
		Normal	-3.53097				Normal	-2.49756				Normal	-2.49756				Normal	-2.49756
		Normal	12.9491				Benign	10.2286				Benign	10.2286				Benign	10.2286
		Normal	-5.62116				Normal	9.64715				Normal	9.64715				Normal	9.64715
		Normal	-6.69815				Normal	28.7664				Normal	28.7664				Normal	28.7664
		Normal	-1.7775				Normal	-2.01585				Normal	-2.01585				Normal	-2.01585
		Normal	-4.15036				Benign	64.2302				Benign	64.2302				Benign	64.2302
		Normal	33.6263				Normal	-6.53318				Normal	-6.53318				Normal	-6.53318
		Normal	-5.58632				Normal	0.884764				Normal	0.884764				Normal	0.884764
		Normal	2.44073				Benign	58.4753				Benign	58.4753				Benign	58.4753
		Normal	-3.82271				Normal	-1.48868				Normal	-1.48868				Normal	-1.48868
		Normal	15.106				Benign	24.0606				Benign	24.0606				Benign	24.0606
		Normal	-5.87937				Normal	4.1539				Normal	4.1539				Normal	4.1539
		Normal	-7.32796				Benign	-0.497763				Benign	-0.497763				Benign	-0.497763
		Normal	4.23575				Benign	15.0171				Benign	15.0171				Benign	15.0171
		Normal	-7.40853				Normal	5.17998				Normal	5.17998				Normal	5.17998
		Normal	2.04589				Normal	-0.828138				Normal	-0.828138				Normal	-0.828138
		Normal	-1.13947				Normal	-0.483797				Normal	-0.483797				Normal	-0.483797
		Normal	9.60106				Normal	-4.522				Normal	-4.522				Normal	-4.522
		Normal	-1.0451				Benign	27.1105				Benign	27.1105				Benign	27.1105
		Normal	-3.11378				Normal	8.97517				Normal	8.97517				Normal	8.97517
		Normal	1.91901				Normal	0.779436				Normal	0.779436				Normal	0.779436
		Normal	-4.62456				Benign	14.6989				Benign	14.6989				Benign	14.6989
		Normal	-1.1504				Normal	-1.12824				Normal	-1.12824				Normal	-1.12824
		Normal	-1.58344				Normal	4.98477				Normal	4.98477				Normal	4.98477
		Normal	-0.452173				Normal	-3.13364				Normal	-3.13364				Normal	-3.13364
		Normal	-1.16554				Normal	-2.58593				Normal	-2.58593				Normal	-2.58593
		Normal	5.49381				Benign	81.4881				Benign	81.4881				Benign	81.4881
		Normal	5.86905				Normal	-5.27055				Normal	-5.27055				Normal	-5.27055
		Normal	5.83761				Benign	-3.19685				Benign	-3.19685				Benign	-3.19685
		Normal	4.69681				Benign	11.5766				Benign	11.5766				Benign	11.5766
		Normal	-6.60507				Benign	32.8017				Benign	32.8017				Benign	32.8017
		Normal	1.74979				Normal	13.9929				Normal	13.9929				Normal	13.9929
		Normal	15.5529				Benign	-4.03253				Benign	-4.03253				Benign	-4.03253
		Normal	6.81999				Normal	15.2546				Normal	15.2546				Normal	15.2546
		Normal	-0.520268				Normal	12.7251				Normal	12.7251				Normal	12.7251
		Normal	-6.36974				Normal	-4.88173				Normal	-4.88173				Normal	-4.88173
		Normal	-5.84025				Normal	0.593117				Normal	0.593117				Normal	0.593117
		Normal	-4.74889				Normal	11.0357				Normal	11.0357				Normal	11.0357
		Normal	-5.12607				Benign	18.6833				Benign	18.6833				Benign	18.6833
		Normal	-6.20798				Benign	47.6668				Benign	47.6668				Benign	47.6668
		Normal	70.9217				Benign	0.278695				Benign	0.278695				Benign	0.278695
		Normal	-6.83387				Normal	21.0559				Normal	21.0559				Normal	21.0559
		Normal	-0.483312				Normal	-5.68578				Normal	-5.68578				Normal	-5.68578
		Normal	1.64682				Benign	0.496994				Benign	0.496994				Benign	0.496994
		Normal	-6.19187				Indeterminate	313.412				Indeterminate	313.412				Indeterminate	313.412
		Normal	-6.75098				Benign	18.0709				Benign	18.0709				Benign	18.0709
		Normal	7.0524				Normal	9.26365				Normal	9.26365				Normal	9.26365
		Normal	-6.59399				Normal	-4.1808				Normal	-4.1808				Normal	-4.1808
		Normal	-2.49621				Benign	77.5522				Benign	77.5522				Benign	77.5522
		Normal	-1.3281				Normal	-4.22926				Normal	-4.22926				Normal	-4.22926
		Normal	6.37379				Normal	4.74979				Normal	4.74979				Normal	4.74979
		Normal	-6.31753				Normal	-6.70372				Normal	-6.70372				Normal	-6.70372
		Normal	-1.97139				Normal	-4.68587				Normal	-4.68587				Normal	-4.68587
		Normal	5.40224				Benign	32.396				Benign	32.396				Benign	32.396
		Normal	-5.01195				Normal	12.0784				Normal	12.0784				Normal	12.0784
		Normal	-4.42416				Normal	18.9675				Normal	18.9675				Normal	18.9675
		Normal	-2.30907				Normal	2.92115				Normal	2.92115				Normal	2.92115
		Normal	0.0234086				Normal	-5.33236				Normal	-5.33236				Normal	-5.33236
		Normal	-1.6699				Normal	-3.3112				Normal	-3.3112				Normal	-3.3112
		Normal	2.4805				Normal	1.16659				Normal	1.16659				Normal	1.16659
		Normal	-5.25007				Benign	5.73059				Benign	5.73059				Benign	5.73059
		Normal	-3.84544				Benign	20.829				Benign	20.829				Benign	20.829
		Normal	-0.1568				Normal	-0.862638				Normal	-0.862638				Normal	-0.862638
		Normal	-3.74618				Normal	-3.9493				Normal	-3.9493				Normal	-3.9493
		Normal	4.38674				Normal	-5.33172				Normal	-5.33172				Normal	-5.33172
		Normal	-2.47553				Normal	6.92173				Normal	6.92173				Normal	6.92173
		Normal	11.2718				Normal	0.324663				Normal	0.324663				Normal	0.324663
		Normal	11.2177				Indeterminate	25.3548				Indeterminate	25.3548				Indeterminate	25.3548
		Normal	-5.84776				Normal	4.68545				Normal	4.68545				Normal	4.68545
		Normal	-1.17347				Benign	8.85621				Benign	8.85621				Benign	8.85621
		Normal	1.04479				Normal	-5.02316				Normal	-5.02316				Normal	-5.02316
		Normal	12.468				Benign	18.0915				Benign	18.0915				Benign	18.0915
		Normal	12.0776				Normal	-5.40639				Normal	-5.40639				Normal	-5.40639
		Normal	-7.04381				Normal	-5.0721				Normal	-5.0721				Normal	-5.0721
		Normal	-3.52944				Normal	6.77244				Normal	6.77244				Normal	6.77244
		Normal	6.38726				Normal	-5.99602				Normal	-5.99602				Normal	-5.99602
		Normal	-1.92397				Normal	18.3866				Normal	18.3866				Normal	18.3866
		Normal	-2.77273				Normal	-4.18926				Normal	-4.18926				Normal	-4.18926
		Normal	-2.76667				Normal	-3.92937				Normal	-3.92937				Normal	-3.92937
		Normal	3.72999				Normal	-4.72565				Normal	-4.72565				Normal	-4.72565
		Normal	-3.5761				Benign	289.728				Benign	289.728				Benign	289.728
		Normal	-0.549415				Normal	-0.0065012				Normal	-0.0065012				Normal	-0.0065012
		Normal	-2.21321				Normal	-1.66772				Normal	-1.66772				Normal	-1.66772
		Normal	-5.09788				Normal	12.9562				Normal	12.9562				Normal	12.9562
		Normal	-1.53953				Benign	38.8307				Benign	38.8307				Benign	38.8307
		Normal	7.4492				Normal	-3.5774				Normal	-3.5774				Normal	-3.5774
		Normal	-4.04051				Benign	93.1848				Benign	93.1848				Benign	93.1848
		Normal	5.87238				Normal	28.5368				Normal	28.5368				Normal	28.5368
		Normal	-2.30356				Benign	28.7061				Benign	28.7061				Benign	28.7061
		Normal	-1.88816				Normal	38.4897				Normal	38.4897				Normal	38.4897
		Normal	-2.911				Normal	-5.57936				Normal	-5.57936				Normal	-5.57936
		Normal	-5.17978				Normal	-5.95414				Normal	-5.95414				Normal	-5.95414
		Normal	-3.62856				Benign	16.0817				Benign	16.0817				Benign	16.0817
		Normal	-4.6475				Normal	3.30084				Normal	3.30084				Normal	3.30084
		Normal	-5.63045				Normal	-2.93575				Normal	-2.93575				Normal	-2.93575
		Normal	-4.69277				Normal	-5.38149				Normal	-5.38149				Normal	-5.38149
		Normal	2.67333				Indeterminate	3.55543				Indeterminate	3.55543				Indeterminate	3.55543
		Normal	0.94866				Normal	-3.68294				Normal	-3.68294				Normal	-3.68294
		Normal	-1.08671				Normal	-4.0788				Normal	-4.0788				Normal	-4.0788
		Normal	-6.05208				Benign	1.04481				Benign	1.04481				Benign	1.04481
		Normal	-4.17858				Benign	3.49198				Benign	3.49198				Benign	3.49198
		Normal	18.6656				Benign	0.605371				Benign	0.605371				Benign	0.605371
		Normal	-6.44981				Normal	15.8013				Normal	15.8013				Normal	15.8013
		Normal	-6.06016				Normal	16.7341				Normal	16.7341				Normal	16.7341
		Normal	-6.06382				Normal	-4.34546				Normal	-4.34546				Normal	-4.34546
		Normal	-5.65228				Normal	7.10274				Normal	7.10274				Normal	7.10274
		Normal	-5.00848				Normal	-4.07025				Normal	-4.07025				Normal	-4.07025
		Normal	-4.24048				Normal	-3.16197				Normal	-3.16197				Normal	-3.16197
		Normal	-2.63191				Normal	2.91546				Normal	2.91546				Normal	2.91546
		Normal	24.0745				Normal	37.5591				Normal	37.5591				Normal	37.5591
		Normal	-4.10427				Benign	28.3263				Benign	28.3263				Benign	28.3263
		Normal	8.41609				Normal	-4.45819				Normal	-4.45819				Normal	-4.45819
		Normal	8.30582				Normal	-4.35408				Normal	-4.35408				Normal	-4.35408
		Normal	-6.20979				Normal	2.4588				Normal	2.4588				Normal	2.4588
		Normal	-0.887095				Indeterminate	54.8056				Indeterminate	54.8056				Indeterminate	54.8056
		Normal	-0.217841				Indeterminate	16.5546				Indeterminate	16.5546				Indeterminate	16.5546
		Normal	-0.00823399				Normal	-2.69322				Normal	-2.69322				Normal	-2.69322
		Normal	5.60448				Normal	1.39845				Normal	1.39845				Normal	1.39845
		Normal	19.9161				Normal	-3.42364				Normal	-3.42364				Normal	-3.42364
		Normal	-1.24934				Normal	-6.34822				Normal	-6.34822				Normal	-6.34822
		Normal	-5.46689				Benign	78.4776				Benign	78.4776				Benign	78.4776
		Normal	-4.12842				Normal	6.704				Normal	6.704				Normal	6.704
		Normal	0.956472				Normal	16.9124				Normal	16.9124				Normal	16.9124
		Normal	-5.59285				Normal	2.88932				Normal	2.88932				Normal	2.88932
		Normal	1.82994				Normal	-5.8729				Normal	-5.8729				Normal	-5.8729
		Normal	-5.6714				Normal	0.905407				Normal	0.905407				Normal	0.905407
		Normal	10.0233				Benign	21.1234				Benign	21.1234				Benign	21.1234
		Normal	-2.68671				Normal	-1.85265				Normal	-1.85265				Normal	-1.85265
		Normal	-5.91649				Normal	-5.4957				Normal	-5.4957				Normal	-5.4957
		Normal	-5.70294				Normal	15.0002				Normal	15.0002				Normal	15.0002
		Normal	2.75269				Normal	-6.08198				Normal	-6.08198				Normal	-6.08198
		Normal	-5.89758				Normal	-6.9175				Normal	-6.9175				Normal	-6.9175
		Normal	6.10669				Benign	44.3574				Benign	44.3574				Benign	44.3574
		Normal	-2.83442				Benign	43.8519				Benign	43.8519				Benign	43.8519
		Normal	-6.54392				Benign	9.41428				Benign	9.41428				Benign	9.41428
		Normal	-5.90961				Normal	-3.15956				Normal	-3.15956				Normal	-3.15956
		Normal	-4.41171				Normal	-3.97957				Normal	-3.97957				Normal	-3.97957
		Normal	-1.17992				Benign	241.32				Benign	241.32				Benign	241.32
		Normal	-3.48875				Benign	-4.91183				Benign	-4.91183				Benign	-4.91183
		Normal	-3.45294				Normal	-2.56603				Normal	-2.56603				Normal	-2.56603
		Normal	2.44152				Normal	12.4863				Normal	12.4863				Normal	12.4863
		Normal	3.12648				Benign	116.082				Benign	116.082				Benign	116.082
		Normal	-2.08457				Normal	-3.6278				Normal	-3.6278				Normal	-3.6278
		Normal	6.30778				Normal	7.38837				Normal	7.38837				Normal	7.38837
		Normal	-5.49286				Normal	-3.75759				Normal	-3.75759				Normal	-3.75759
		Normal	1.9262				Normal	-4.64441				Normal	-4.64441				Normal	-4.64441
		Normal	5.83536				Normal	6.5563				Normal	6.5563				Normal	6.5563
		Normal	1.46266				Benign	17.1869				Benign	17.1869				Benign	17.1869
		Normal	-5.70981				Normal	1.10777				Normal	1.10777				Normal	1.10777
		Normal	2.12788				Normal	24.2076				Normal	24.2076				Normal	24.2076
		Normal	15.5455				Normal	-5.79019				Normal	-5.79019				Normal	-5.79019
		Normal	-2.75662				Normal	5.24318				Normal	5.24318				Normal	5.24318
		Normal	-4.01852				Normal	-7.41597				Normal	-7.41597				Normal	-7.41597
		Normal	6.47141				Benign	-5.17346				Benign	-5.17346				Benign	-5.17346
		Normal	5.7454				Normal	-5.89677				Normal	-5.89677				Normal	-5.89677
		Normal	-5.85851				Normal	-3.96894				Normal	-3.96894				Normal	-3.96894
		Normal	-4.81863				Benign	0.969404				Benign	0.969404				Benign	0.969404
		Normal	1.20365				Normal	-3.31507				Normal	-3.31507				Normal	-3.31507
		Normal	0.211342				Normal	1.26199				Normal	1.26199				Normal	1.26199
		Normal	-3.72319				Normal	-5.58766				Normal	-5.58766				Normal	-5.58766
		Normal	24.949				Normal	6.11709				Normal	6.11709				Normal	6.11709
		Normal	-1.42227				Benign	20.7231				Benign	20.7231				Benign	20.7231
		Normal	3.79572				Benign	15.5364				Benign	15.5364				Benign	15.5364
		Normal	3.38516				Normal	-3.84694				Normal	-3.84694				Normal	-3.84694
		Normal	14.4878				Benign	33.3417				Benign	33.3417				Benign	33.3417
		Normal	-5.65927				Normal	-2.09513				Normal	-2.09513				Normal	-2.09513
		Normal	-4.84994				Benign	19.705				Benign	19.705				Benign	19.705
		Normal	13.2173				Benign	21.9501				Benign	21.9501				Benign	21.9501
		Normal	2.43119				Benign	56.1473				Benign	56.1473				Benign	56.1473
		Normal	3.70208				Normal	-1.2884				Normal	-1.2884				Normal	-1.2884
		Normal	-4.91436				Normal	4.16574				Normal	4.16574				Normal	4.16574
		Normal	-1.62173				Normal	-4.26844				Normal	-4.26844				Normal	-4.26844
		Normal	-3.05649				Normal	-5.65043				Normal	-5.65043				Normal	-5.65043
		Normal	-5.09661				Normal	-5.75203				Normal	-5.75203				Normal	-5.75203
		Normal	-4.10888				Benign	52.9608				Benign	52.9608				Benign	52.9608
		Normal	-0.891025				Benign	28.5642				Benign	28.5642				Benign	28.5642
		Normal	-2.53683				Benign	292.582				Benign	292.582				Benign	292.582
		Normal	-8.89423				Benign	32.6904				Benign	32.6904				Benign	32.6904
		Normal	-8.11538				Normal	-0.960179				Normal	-0.960179				Normal	-0.960179
		Normal	-7.09917				Benign	-0.848306				Benign	-0.848306				Benign	-0.848306
		Normal	6.90475				Benign	1.63705				Benign	1.63705				Benign	1.63705
		Normal	-5.18894				Normal	-3.13951				Normal	-3.13951				Normal	-3.13951
		Normal	-6.90195				Benign	53.49				Benign	53.49				Benign	53.49
		Normal	4.50996				Benign	23.2257				Benign	23.2257				Benign	23.2257
		Normal	1.46503				Normal	24.0631				Normal	24.0631				Normal	24.0631
		Normal	3.87604				Normal	-7.68757				Normal	-7.68757				Normal	-7.68757
		Normal	1.56017				Benign	2.97496				Benign	2.97496				Benign	2.97496
		Normal	-3.30473				Normal	-0.858157				Normal	-0.858157				Normal	-0.858157
		Normal	-4.24933				Normal	19.348				Normal	19.348				Normal	19.348
		Normal	-4.07253				Normal	-1.47123				Normal	-1.47123				Normal	-1.47123
		Normal	-8.03976				Normal	-3.28991				Normal	-3.28991				Normal	-3.28991
		Normal	-7.68062				Normal	-7.23297				Normal	-7.23297				Normal	-7.23297
		Normal	-3.88803				Normal	-7.34884				Normal	-7.34884				Normal	-7.34884
		Normal	15.2082				Normal	2.57605				Normal	2.57605				Normal	2.57605
		Normal	-4.20414				Normal	-1.16704				Normal	-1.16704				Normal	-1.16704
		Normal	2.04413				Normal	5.80183				Normal	5.80183				Normal	5.80183
		Normal	-5.63975				Benign	37.3128				Benign	37.3128				Benign	37.3128
		Normal	11.5937				Benign	28.7289				Benign	28.7289				Benign	28.7289
		Normal	-0.921762				Normal	-2.57697				Normal	-2.57697				Normal	-2.57697
		Normal	0.0201593				Indeterminate	-6.23732				Indeterminate	-6.23732				Indeterminate	-6.23732
		Normal	4.00328				Normal	7.96756				Normal	7.96756				Normal	7.96756
		Normal	-2.51358				Normal	9.42024				Normal	9.42024				Normal	9.42024
		Normal	-6.30459				Normal	-0.278744				Normal	-0.278744				Normal	-0.278744
		Normal	-3.84705				Benign	86.4567				Benign	86.4567				Benign	86.4567
		Normal	7.86549				Normal	-5.94097				Normal	-5.94097				Normal	-5.94097
		Normal	-5.37383				Normal	-5.32827				Normal	-5.32827				Normal	-5.32827
		Normal	-4.15739				Normal	-6.19508				Normal	-6.19508				Normal	-6.19508
		Normal	15.4452				Normal	1.28402				Normal	1.28402				Normal	1.28402
		Normal	-2.50335				Indeterminate	10.5187				Indeterminate	10.5187				Indeterminate	10.5187
		Normal	-4.52806				Benign	48.8061				Benign	48.8061				Benign	48.8061
		Normal	18.1844				Benign	-1.11751				Benign	-1.11751				Benign	-1.11751
		Normal	19.6069				Normal	-0.421369				Normal	-0.421369				Normal	-0.421369
		Normal	46.1436				Benign	7.09619				Benign	7.09619				Benign	7.09619
		Normal	11.5741				Normal	-0.21368				Normal	-0.21368				Normal	-0.21368
		Normal	11.264				Normal	-2.19467				Normal	-2.19467				Normal	-2.19467
		Normal	-0.386349				Benign	6.39315				Benign	6.39315				Benign	6.39315
		Normal	0.942303				Normal	1.27927				Normal	1.27927				Normal	1.27927
		Normal	13.566				Normal	7.87846				Normal	7.87846				Normal	7.87846
		Normal	-7.19253				Normal	3.07853				Normal	3.07853				Normal	3.07853
		Normal	-7.57257				Benign	47.5591				Benign	47.5591				Benign	47.5591
		Normal	10.9582				Normal	1.3584				Normal	1.3584				Normal	1.3584
		Normal	-2.48565				Normal	2.11002				Normal	2.11002				Normal	2.11002
		Normal	-3.46491				Normal	31.0263				Normal	31.0263				Normal	31.0263
		Normal	15.3958				Benign	115.163				Benign	115.163				Benign	115.163
		Normal	0.163925				Normal	-4.30697				Normal	-4.30697				Normal	-4.30697
		Normal	7.86107				Normal	-4.70997				Normal	-4.70997				Normal	-4.70997
		Normal	-3.69559				Benign	-2.25597				Benign	-2.25597				Benign	-2.25597
		Normal	-3.11761				Normal	19.9213				Normal	19.9213				Normal	19.9213
		Normal	-2.46063				Normal	35.6597				Normal	35.6597				Normal	35.6597
		Normal	-4.6502				Benign	53.3682				Benign	53.3682				Benign	53.3682
		Normal	2.11385				Normal	-2.97639				Normal	-2.97639				Normal	-2.97639
		Normal	-3.08489				Normal	-4.51246				Normal	-4.51246				Normal	-4.51246
		Normal	-5.78486				Normal	-6.22969				Normal	-6.22969				Normal	-6.22969
		Normal	-3.23037				Normal	-1.54211				Normal	-1.54211				Normal	-1.54211
		Normal	-2.58907				Normal	0.48591				Normal	0.48591				Normal	0.48591
		Normal	-5.38537				Normal	-3.53097				Normal	-3.53097				Normal	-3.53097
		Normal	8.01543				Normal	12.9491				Normal	12.9491				Normal	12.9491
		Normal	-7.42377				Benign	9.20459				Benign	9.20459				Benign	9.20459
		Normal	47.7655				Normal	-5.62116				Normal	-5.62116				Normal	-5.62116
		Normal	0.565161				Indeterminate	14.356				Indeterminate	14.356				Indeterminate	14.356
		Normal	0.0348647				Benign	84.3312				Benign	84.3312				Benign	84.3312
		Normal	-1.37132				Benign	105.878				Benign	105.878				Benign	105.878
		Normal	-3.72993				Normal	-6.69815				Normal	-6.69815				Normal	-6.69815
		Normal	33.3568				Benign	6.39171				Benign	6.39171				Benign	6.39171
		Normal	7.62116				Benign	8.36148				Benign	8.36148				Benign	8.36148
		Normal	-5.07602				Benign	32.351				Benign	32.351				Benign	32.351
		Normal	-1.827				Normal	-1.7775				Normal	-1.7775				Normal	-1.7775
		Normal	-1.67075				Indeterminate	26.0799				Indeterminate	26.0799				Indeterminate	26.0799
		Normal	1.66495				Normal	-4.15036				Normal	-4.15036				Normal	-4.15036
		Normal	-7.95503				Benign	51.3251				Benign	51.3251				Benign	51.3251
		Normal	4.23835				Normal	33.6263				Normal	33.6263				Normal	33.6263
		Normal	-3.02027				Normal	-5.58632				Normal	-5.58632				Normal	-5.58632
		Normal	-4.0323				Normal	2.44073				Normal	2.44073				Normal	2.44073
		Normal	-2.98343				Normal	-3.82271				Normal	-3.82271				Normal	-3.82271
		Normal	51.1529				Normal	15.106				Normal	15.106				Normal	15.106
		Normal	-0.496247				Benign	53.7359				Benign	53.7359				Benign	53.7359
		Normal	-4.23237				Normal	-5.87937				Normal	-5.87937				Normal	-5.87937
		Normal	23.6641				Normal	-7.32796				Normal	-7.32796				Normal	-7.32796
		Normal	-2.56333				Normal	4.23575				Normal	4.23575				Normal	4.23575
		Normal	2.9662				Normal	-7.40853				Normal	-7.40853				Normal	-7.40853
		Normal	0.911199				Normal	2.04589				Normal	2.04589				Normal	2.04589
		Normal	10.7833				Normal	-1.13947				Normal	-1.13947				Normal	-1.13947
		Normal	-6.6662				Normal	9.60106				Normal	9.60106				Normal	9.60106
		Normal	-4.34099				Benign	11.5076				Benign	11.5076				Benign	11.5076
		Normal	-0.738102				Normal	-1.0451				Normal	-1.0451				Normal	-1.0451
		Normal	-1.40781				Normal	-3.11378				Normal	-3.11378				Normal	-3.11378
		Normal	-7.58022				Benign	101.181				Benign	101.181				Benign	101.181
		Normal	-4.09331				Benign	309.13				Benign	309.13				Benign	309.13
		Normal	-6.56887				Benign	83.1909				Benign	83.1909				Benign	83.1909
		Normal	-1.24735				Benign	6.21912				Benign	6.21912				Benign	6.21912
		Normal	-3.11191				Benign	292.999				Benign	292.999				Benign	292.999
		Normal	13.0653				Benign	37.2548				Benign	37.2548				Benign	37.2548
		Normal	-4.60262				Benign	25.8612				Benign	25.8612				Benign	25.8612
		Normal	13.0943				Normal	1.91901				Normal	1.91901				Normal	1.91901
		Normal	1.50136				Normal	-4.62456				Normal	-4.62456				Normal	-4.62456
		Normal	-5.40534				Normal	-1.1504				Normal	-1.1504				Normal	-1.1504
		Normal	-0.903558				Normal	-1.58344				Normal	-1.58344				Normal	-1.58344
		Normal	0.553055				Benign	20.2228				Benign	20.2228				Benign	20.2228
		Normal	-5.80343				Normal	-0.452173				Normal	-0.452173				Normal	-0.452173
		Normal	-5.57476				Normal	-1.16554				Normal	-1.16554				Normal	-1.16554
		Normal	-3.58974				Normal	5.49381				Normal	5.49381				Normal	5.49381
		Normal	-4.21563				Normal	5.86905				Normal	5.86905				Normal	5.86905
		Normal	-3.81998				Normal	5.83761				Normal	5.83761				Normal	5.83761
		Normal	-1.49478				Normal	4.69681				Normal	4.69681				Normal	4.69681
		Normal	10.8186				Benign	14.2184				Benign	14.2184				Benign	14.2184
		Normal	-5.06966				Benign	6.32374				Benign	6.32374				Benign	6.32374
		Normal	-3.02283				Normal	-6.60507				Normal	-6.60507				Normal	-6.60507
		Normal	95.7187				Normal	1.74979				Normal	1.74979				Normal	1.74979
		Normal	23.6656				Normal	15.5529				Normal	15.5529				Normal	15.5529
		Normal	-5.92831				Benign	-3.34424				Benign	-3.34424				Benign	-3.34424
		Normal	-3.51313				Normal	6.81999				Normal	6.81999				Normal	6.81999
		Normal	6.90832				Normal	-0.520268				Normal	-0.520268				Normal	-0.520268
		Normal	-5.76316				Normal	-6.36974				Normal	-6.36974				Normal	-6.36974
		Normal	-2.71148				Normal	-5.84025				Normal	-5.84025				Normal	-5.84025
		Normal	-1.50554				Normal	-4.74889				Normal	-4.74889				Normal	-4.74889
		Normal	1.50574				Benign	2.99743				Benign	2.99743				Benign	2.99743
		Normal	-1.69423				Indeterminate	2.1282				Indeterminate	2.1282				Indeterminate	2.1282
		Normal	0.121272				Normal	-5.12607				Normal	-5.12607				Normal	-5.12607
		Normal	-4.86529				Benign	23.4429				Benign	23.4429				Benign	23.4429
		Normal	-2.97152				Benign	27.6124				Benign	27.6124				Benign	27.6124
		Normal	-5.68999				Normal	-6.20798				Normal	-6.20798				Normal	-6.20798
		Normal	28.6719				Normal	70.9217				Normal	70.9217				Normal	70.9217
		Normal	9.89607				Benign	-4.36652				Benign	-4.36652				Benign	-4.36652
		Normal	-1.79068				Normal	-6.83387				Normal	-6.83387				Normal	-6.83387
		Normal	-8.52957				Normal	-0.483312				Normal	-0.483312				Normal	-0.483312
		Normal	-3.45144				Benign	73.1328				Benign	73.1328				Benign	73.1328
		Normal	0.730546				Benign	50.6495				Benign	50.6495				Benign	50.6495
		Normal	-2.48169				Normal	1.64682				Normal	1.64682				Normal	1.64682
		Normal	-4.30882				Normal	-6.19187				Normal	-6.19187				Normal	-6.19187
		Normal	0.239799				Normal	-6.75098				Normal	-6.75098				Normal	-6.75098
		Normal	-5.58882				Normal	7.0524				Normal	7.0524				Normal	7.0524
		Normal	-5.06522				Normal	-6.59399				Normal	-6.59399				Normal	-6.59399
		Normal	5.11193				Benign	74.0725				Benign	74.0725				Benign	74.0725
		Normal	-4.62862				Benign	15.0697				Benign	15.0697				Benign	15.0697
		Normal	-2.39301				Normal	-2.49621				Normal	-2.49621				Normal	-2.49621
		Normal	2.70659				Normal	-1.3281				Normal	-1.3281				Normal	-1.3281
		Normal	-4.80494				Normal	6.37379				Normal	6.37379				Normal	6.37379
		Normal	-1.80834				Normal	-6.31753				Normal	-6.31753				Normal	-6.31753
		Normal	1.79452				Normal	-1.97139				Normal	-1.97139				Normal	-1.97139
		Normal	-5.51566				Normal	5.40224				Normal	5.40224				Normal	5.40224
		Normal	-4.08157				Normal	-5.01195				Normal	-5.01195				Normal	-5.01195
		Normal	-6.67996				Normal	-4.42416				Normal	-4.42416				Normal	-4.42416
		Normal	-3.9664				Normal	-2.30907				Normal	-2.30907				Normal	-2.30907
		Normal	-2.26408				Benign	26.9614				Benign	26.9614				Benign	26.9614
		Normal	-3.56319				Benign	2.0691				Benign	2.0691				Benign	2.0691
		Normal	-7.36485				Normal	0.0234086				Normal	0.0234086				Normal	0.0234086
		Normal	0.956035				Benign	236.198				Benign	236.198				Benign	236.198
		Normal	2.04715				Normal	-1.6699				Normal	-1.6699				Normal	-1.6699
		Normal	-3.8284				Normal	2.4805				Normal	2.4805				Normal	2.4805
		Normal	-4.88105				Benign	15.9007				Benign	15.9007				Benign	15.9007
		Normal	-6.29304				Normal	-5.25007				Normal	-5.25007				Normal	-5.25007
		Normal	-4.66398				Normal	-3.84544				Normal	-3.84544				Normal	-3.84544
		Normal	-3.30384				Benign	3.40674				Benign	3.40674				Benign	3.40674
		Normal	-2.67289				Normal	-0.1568				Normal	-0.1568				Normal	-0.1568
		Normal	-4.27178				Normal	-3.74618				Normal	-3.74618				Normal	-3.74618
		Normal	-1.88636				Benign	16.9026				Benign	16.9026				Benign	16.9026
		Normal	24.9714				Normal	4.38674				Normal	4.38674				Normal	4.38674
		Normal	-1.92561				Normal	-2.47553				Normal	-2.47553				Normal	-2.47553
		Normal	56.894				Normal	11.2718				Normal	11.2718				Normal	11.2718
		Normal	4.06176				Normal	11.2177				Normal	11.2177				Normal	11.2177
		Normal	-2.91953				Normal	-5.84776				Normal	-5.84776				Normal	-5.84776
		Normal	7.38587				Normal	-1.17347				Normal	-1.17347				Normal	-1.17347
		Normal	-3.54768				Benign	-2.37778				Benign	-2.37778				Benign	-2.37778
		Normal	23.4456				Benign	23.9388				Benign	23.9388				Benign	23.9388
		Normal	-5.01987				Normal	1.04479				Normal	1.04479				Normal	1.04479
		Normal	-6.0203				Benign	27.1969				Benign	27.1969				Benign	27.1969
		Normal	-6.72391				Normal	12.468				Normal	12.468				Normal	12.468
		Normal	12.7709				Normal	12.0776				Normal	12.0776				Normal	12.0776
		Normal	15.3001				Benign	16.2835				Benign	16.2835				Benign	16.2835
		Normal	-4.51311				Normal	-7.04381				Normal	-7.04381				Normal	-7.04381
		Normal	-4.80675				Benign	1.89656				Benign	1.89656				Benign	1.89656
		Normal	-5.51721				Normal	-3.52944				Normal	-3.52944				Normal	-3.52944
		Normal	-0.713329				Normal	6.38726				Normal	6.38726				Normal	6.38726
		Normal	-3.5587				Normal	-1.92397				Normal	-1.92397				Normal	-1.92397
		Normal	-5.21286				Normal	-2.77273				Normal	-2.77273				Normal	-2.77273
		Normal	-3.76918				Benign	8.05927				Benign	8.05927				Benign	8.05927
		Normal	-4.9718				Benign	26.5331				Benign	26.5331				Benign	26.5331
		Normal	-3.4812				Normal	-2.76667				Normal	-2.76667				Normal	-2.76667
		Normal	6.70033				Indeterminate	-1.60867				Indeterminate	-1.60867				Indeterminate	-1.60867
		Normal	-4.29127				Normal	3.72999				Normal	3.72999				Normal	3.72999
		Normal	40.7602				Normal	-3.5761				Normal	-3.5761				Normal	-3.5761
		Normal	3.2174				Normal	-0.549415				Normal	-0.549415				Normal	-0.549415
		Normal	21.8705				Normal	-2.21321				Normal	-2.21321				Normal	-2.21321
		Normal	-6.17843				Benign	-2.00066				Benign	-2.00066				Benign	-2.00066
		Normal	-4.25968				Normal	-5.09788				Normal	-5.09788				Normal	-5.09788
		Normal	-1.4846				Benign	27.0594				Benign	27.0594				Benign	27.0594
		Normal	-0.387371				Benign	5.20095				Benign	5.20095				Benign	5.20095
		Normal	-4.11049				Benign	31.8904				Benign	31.8904				Benign	31.8904
		Normal	-4.01481				Normal	-1.53953				Normal	-1.53953				Normal	-1.53953
		Normal	0.808472				Benign	48.1482				Benign	48.1482				Benign	48.1482
		Normal	5.34396				Normal	7.4492				Normal	7.4492				Normal	7.4492
		Normal	13.3785				Benign	10.4105				Benign	10.4105				Benign	10.4105
		Normal	-6.75486				Benign	11.6059				Benign	11.6059				Benign	11.6059
		Normal	104.676				Benign	16.5909				Benign	16.5909				Benign	16.5909
		Normal	-6.01496				Normal	-4.04051				Normal	-4.04051				Normal	-4.04051
		Normal	-6.0866				Normal	5.87238				Normal	5.87238				Normal	5.87238
		Normal	-5.56622				Normal	-2.30356				Normal	-2.30356				Normal	-2.30356
		Normal	-7.42316				Normal	-1.88816				Normal	-1.88816				Normal	-1.88816
		Normal	-0.795626				Benign	34.5356				Benign	34.5356				Benign	34.5356
		Normal	-5.30345				Benign	260.134				Benign	260.134				Benign	260.134
		Normal	-4.83964				Normal	-2.911				Normal	-2.911				Normal	-2.911
		Normal	-5.55124				Benign	9.77831				Benign	9.77831				Benign	9.77831
		Normal	2.63053				Normal	-5.17978				Normal	-5.17978				Normal	-5.17978
		Normal	-5.44599				Normal	-3.62856				Normal	-3.62856				Normal	-3.62856
		Normal	-5.33312				Normal	-4.6475				Normal	-4.6475				Normal	-4.6475
		Normal	-4.0794				Normal	-5.63045				Normal	-5.63045				Normal	-5.63045
		Normal	0.272618				Normal	-4.69277				Normal	-4.69277				Normal	-4.69277
		Normal	-4.3723				Normal	2.67333				Normal	2.67333				Normal	2.67333
		Normal	1.05629				Normal	0.94866				Normal	0.94866				Normal	0.94866
		Normal	-5.48656				Normal	-1.08671				Normal	-1.08671				Normal	-1.08671
		Normal	-4.09287				Normal	-6.05208				Normal	-6.05208				Normal	-6.05208
		Normal	-3.32028				Normal	-4.17858				Normal	-4.17858				Normal	-4.17858
		Normal	3.81388				Normal	18.6656				Normal	18.6656				Normal	18.6656
		Normal	-6.66803				Normal	-6.44981				Normal	-6.44981				Normal	-6.44981
		Normal	-6.20961				Normal	-6.06016				Normal	-6.06016				Normal	-6.06016
		Normal	-5.90959				Normal	-6.06382				Normal	-6.06382				Normal	-6.06382
		Normal	-5.7233				Normal	-5.65228				Normal	-5.65228				Normal	-5.65228
		Normal	-5.59048				Normal	-5.00848				Normal	-5.00848				Normal	-5.00848
		Normal	1.13878				Indeterminate	144.992				Indeterminate	144.992				Indeterminate	144.992
		Normal	-4.13223				Indeterminate	14.3014				Indeterminate	14.3014				Indeterminate	14.3014
		Normal	12.7625				Normal	-4.24048				Normal	-4.24048				Normal	-4.24048
		Normal	0.0442502				Normal	-2.63191				Normal	-2.63191				Normal	-2.63191
		Normal	-5.55779				Benign	-1.63981				Benign	-1.63981				Benign	-1.63981
		Normal	-5.81883				Normal	24.0745				Normal	24.0745				Normal	24.0745
		Normal	3.04488				Normal	-4.10427				Normal	-4.10427				Normal	-4.10427
		Normal	-3.93029				Normal	8.41609				Normal	8.41609				Normal	8.41609
		Normal	-2.80061				Benign	15.2811				Benign	15.2811				Benign	15.2811
		Normal	-5.23867				Normal	8.30582				Normal	8.30582				Normal	8.30582
		Normal	-5.61223				Normal	-6.20979				Normal	-6.20979				Normal	-6.20979
		Normal	-3.39537				Benign	97.1805				Benign	97.1805				Benign	97.1805
		Normal	-4.18363				Normal	-0.887095				Normal	-0.887095				Normal	-0.887095
		Normal	-3.4847				Normal	-0.217841				Normal	-0.217841				Normal	-0.217841
		Normal	-0.323129				Normal	-0.00823399				Normal	-0.00823399				Normal	-0.00823399
		Normal	9.54963				Normal	5.60448				Normal	5.60448				Normal	5.60448
		Normal	-6.90825				Benign	13.4837				Benign	13.4837				Benign	13.4837
		Normal	-3.61256				Benign	-2.70591				Benign	-2.70591				Benign	-2.70591
		Normal	-4.73212				Benign	60.8922				Benign	60.8922				Benign	60.8922
		Normal	-1.99347				Benign	104.977				Benign	104.977				Benign	104.977
		Normal	-4.84213				Normal	19.9161				Normal	19.9161				Normal	19.9161
		Normal	-4.23807				Benign	38.3306				Benign	38.3306				Benign	38.3306
		Normal	-5.61785				Benign	30.078				Benign	30.078				Benign	30.078
		Normal	1.28378				Normal	-1.24934				Normal	-1.24934				Normal	-1.24934
		Normal	-4.58655				Normal	-5.46689				Normal	-5.46689				Normal	-5.46689
		Normal	-4.89882				Normal	-4.12842				Normal	-4.12842				Normal	-4.12842
		Normal	-4.96326				Normal	0.956472				Normal	0.956472				Normal	0.956472
		Normal	18.2763				Benign	-3.07089				Benign	-3.07089				Benign	-3.07089
		Normal	14.2536				Benign	-1.40394				Benign	-1.40394				Benign	-1.40394
		Normal	14.332				Normal	-5.59285				Normal	-5.59285				Normal	-5.59285
		Normal	-4.5122				Normal	1.82994				Normal	1.82994				Normal	1.82994
		Normal	-1.95003				Normal	-5.6714				Normal	-5.6714				Normal	-5.6714
		Normal	4.66547				Normal	10.0233				Normal	10.0233				Normal	10.0233
		Normal	-4.83736				Normal	-2.68671				Normal	-2.68671				Normal	-2.68671
		Normal	-5.47279				Normal	-5.91649				Normal	-5.91649				Normal	-5.91649
		Normal	-2.65332				Normal	-5.70294				Normal	-5.70294				Normal	-5.70294
		Normal	-8.21587				Normal	2.75269				Normal	2.75269				Normal	2.75269
		Normal	-4.02817				Normal	-5.89758				Normal	-5.89758				Normal	-5.89758
		Normal	-2.20323				Benign	15.6341				Benign	15.6341				Benign	15.6341
		Normal	-3.72217				Normal	6.10669				Normal	6.10669				Normal	6.10669
		Normal	-5.22682				Normal	-2.83442				Normal	-2.83442				Normal	-2.83442
		Normal	4.1893				Normal	-6.54392				Normal	-6.54392				Normal	-6.54392
		Normal	-5.2529				Benign	11.6143				Benign	11.6143				Benign	11.6143
		Normal	-0.0524055				Benign	77.8364				Benign	77.8364				Benign	77.8364
		Normal	12.8869				Normal	-5.90961				Normal	-5.90961				Normal	-5.90961
		Normal	-3.80119				Normal	-4.41171				Normal	-4.41171				Normal	-4.41171
		Normal	-4.84227				Normal	-1.17992				Normal	-1.17992				Normal	-1.17992
		Normal	0.968323				Normal	-3.48875				Normal	-3.48875				Normal	-3.48875
		Normal	-3.99156				Normal	-3.45294				Normal	-3.45294				Normal	-3.45294
		Normal	-1.50421				Normal	2.44152				Normal	2.44152				Normal	2.44152
		Normal	33.161				Benign	216.538				Benign	216.538				Benign	216.538
		Normal	6.50222				Normal	3.12648				Normal	3.12648				Normal	3.12648
		Normal	-6.99828				Normal	-2.08457				Normal	-2.08457				Normal	-2.08457
		Normal	-5.83928				Benign	8.43657				Benign	8.43657				Benign	8.43657
		Normal	186.978				Normal	6.30778				Normal	6.30778				Normal	6.30778
		Normal	-3.7301				Benign	-0.0867802				Benign	-0.0867802				Benign	-0.0867802
		Normal	-5.31193				Normal	-5.49286				Normal	-5.49286				Normal	-5.49286
		Normal	113.778				Benign	-1.70006				Benign	-1.70006				Benign	-1.70006
		Normal	-0.556777				Normal	1.9262				Normal	1.9262				Normal	1.9262
		Normal	-4.363				Normal	5.83536				Normal	5.83536				Normal	5.83536
		Normal	-1.40522				Normal	1.46266				Normal	1.46266				Normal	1.46266
		Normal	25.7133				Normal	-5.70981				Normal	-5.70981				Normal	-5.70981
		Normal	0.71032				Benign	85.2835				Benign	85.2835				Benign	85.2835
		Normal	-2.7109				Benign	5.24939				Benign	5.24939				Benign	5.24939
		Normal	31.4917				Benign	215.364				Benign	215.364				Benign	215.364
		Normal	8.29448				Normal	2.12788				Normal	2.12788				Normal	2.12788
		Normal	7.27897				Normal	15.5455				Normal	15.5455				Normal	15.5455
		Normal	-3.37105				Normal	-2.75662				Normal	-2.75662				Normal	-2.75662
		Normal	-4.99696				Benign	26.5083				Benign	26.5083				Benign	26.5083
		Normal	-5.98726				Normal	-4.01852				Normal	-4.01852				Normal	-4.01852
		Normal	20.7339				Benign	6.53035				Benign	6.53035				Benign	6.53035
		Normal	-1.07536				Normal	6.47141				Normal	6.47141				Normal	6.47141
		Normal	-3.16503				Normal	5.7454				Normal	5.7454				Normal	5.7454
		Normal	0.450337				Normal	-5.85851				Normal	-5.85851				Normal	-5.85851
		Normal	3.66004				Normal	-4.81863				Normal	-4.81863				Normal	-4.81863
		Normal	-6.20604				Normal	1.20365				Normal	1.20365				Normal	1.20365
		Normal	-4.51207				Benign	39.0662				Benign	39.0662				Benign	39.0662
		Normal	-6.94642				Normal	0.211342				Normal	0.211342				Normal	0.211342
		Normal	-5.55092				Benign	9.15816				Benign	9.15816				Benign	9.15816
		Normal	-2.77885				Normal	-3.72319				Normal	-3.72319				Normal	-3.72319
		Normal	-5.99464				Benign	21.7553				Benign	21.7553				Benign	21.7553
		Normal	-3.34004				Benign	308.706				Benign	308.706				Benign	308.706
		Normal	-5.71467				Normal	24.949				Normal	24.949				Normal	24.949
		Normal	-6.40602				Normal	-1.42227				Normal	-1.42227				Normal	-1.42227
		Normal	7.57191				Benign	2.55874				Benign	2.55874				Benign	2.55874
		Normal	1.05551				Benign	72.2887				Benign	72.2887				Benign	72.2887
		Normal	-5.41373				Benign	15.9346				Benign	15.9346				Benign	15.9346
		Normal	14.9299				Indeterminate	19.6687				Indeterminate	19.6687				Indeterminate	19.6687
		Normal	-5.78606				Benign	73.0023				Benign	73.0023				Benign	73.0023
		Normal	-6.79963				Benign	57.6718				Benign	57.6718				Benign	57.6718
		Normal	-3.69497				Benign	428.387				Benign	428.387				Benign	428.387
		Normal	5.88127				Normal	3.79572				Normal	3.79572				Normal	3.79572
		Normal	24.0164				Normal	3.38516				Normal	3.38516				Normal	3.38516
		Normal	-7.44169				Normal	14.4878				Normal	14.4878				Normal	14.4878
		Normal	-3.26456				Normal	-5.65927				Normal	-5.65927				Normal	-5.65927
		Normal	-2.63435				Normal	-4.84994				Normal	-4.84994				Normal	-4.84994
		Normal	-3.16391				Benign	357.81				Benign	357.81				Benign	357.81
		Normal	-3.33303				Normal	13.2173				Normal	13.2173				Normal	13.2173
		Normal	-3.6773				Normal	2.43119				Normal	2.43119				Normal	2.43119
		Normal	-4.49064				Normal	3.70208				Normal	3.70208				Normal	3.70208
		Normal	-2.90183				Normal	-4.91436				Normal	-4.91436				Normal	-4.91436
		Normal	-5.25598				Normal	-1.62173				Normal	-1.62173				Normal	-1.62173
		Normal	46.5047				Normal	-3.05649				Normal	-3.05649				Normal	-3.05649
		Normal	-1.99019				Benign	23.2406				Benign	23.2406				Benign	23.2406
		Normal	3.22264				Normal	-5.09661				Normal	-5.09661				Normal	-5.09661
		Normal	9.25633				Normal	-4.10888				Normal	-4.10888				Normal	-4.10888
		Normal	-0.920364				Normal	-0.891025				Normal	-0.891025				Normal	-0.891025
		Normal	-4.06124				Normal	-2.53683				Normal	-2.53683				Normal	-2.53683
		Normal	-1.64782				Normal	-8.89423				Normal	-8.89423				Normal	-8.89423
		Normal	3.91284				Indeterminate	14.4676				Indeterminate	14.4676				Indeterminate	14.4676
		Normal	0.0154768				Normal	-8.11538				Normal	-8.11538				Normal	-8.11538
		Normal	2.85785				Benign	17.5703				Benign	17.5703				Benign	17.5703
		Normal	-2.62665				Normal	-7.09917				Normal	-7.09917				Normal	-7.09917
		Normal	7.41774				Benign	38.3091				Benign	38.3091				Benign	38.3091
		Normal	-4.33251				Normal	6.90475				Normal	6.90475				Normal	6.90475
		Normal	1.03763				Normal	-5.18894				Normal	-5.18894				Normal	-5.18894
		Normal	-3.11511				Normal	-6.90195				Normal	-6.90195				Normal	-6.90195
		Normal	-4.68159				Normal	4.50996				Normal	4.50996				Normal	4.50996
		Normal	1.20342				Benign	9.31007				Benign	9.31007				Benign	9.31007
		Normal	-2.06779				Normal	1.46503				Normal	1.46503				Normal	1.46503
		Normal	16.6586				Normal	3.87604				Normal	3.87604				Normal	3.87604
		Normal	-7.66076				Benign	159.102				Benign	159.102				Benign	159.102
		Normal	4.97748				Normal	1.56017				Normal	1.56017				Normal	1.56017
		Normal	-1.20515				Normal	-3.30473				Normal	-3.30473				Normal	-3.30473
		Normal	2.30893				Indeterminate	8.55383				Indeterminate	8.55383				Indeterminate	8.55383
		Normal	-5.00381				Normal	-4.24933				Normal	-4.24933				Normal	-4.24933
		Normal	-5.85953				Normal	-4.07253				Normal	-4.07253				Normal	-4.07253
		Normal	-6.21236				Benign	11.6303				Benign	11.6303				Benign	11.6303
		Normal	-4.04655				Normal	-8.03976				Normal	-8.03976				Normal	-8.03976
		Normal	1.22818				Normal	-7.68062				Normal	-7.68062				Normal	-7.68062
		Normal	-5.62529				Normal	-3.88803				Normal	-3.88803				Normal	-3.88803
		Normal	4.45576				Benign	14.5742				Benign	14.5742				Benign	14.5742
		Normal	-4.58792				Normal	15.2082				Normal	15.2082				Normal	15.2082
		Normal	-4.37904				Normal	-4.20414				Normal	-4.20414				Normal	-4.20414
		Normal	5.14154				Normal	2.04413				Normal	2.04413				Normal	2.04413
		Normal	-3.21526				Normal	-5.63975				Normal	-5.63975				Normal	-5.63975
		Normal	-5.34542				Normal	11.5937				Normal	11.5937				Normal	11.5937
		Normal	8.06119				Benign	16.4587				Benign	16.4587				Benign	16.4587
		Normal	-1.50751				Normal	-0.921762				Normal	-0.921762				Normal	-0.921762
		Normal	-0.0210373				Benign	17.685				Benign	17.685				Benign	17.685
		Normal	1.88227				Normal	0.0201593				Normal	0.0201593				Normal	0.0201593
		Normal	21.2619				Benign	24.1888				Benign	24.1888				Benign	24.1888
		Normal	-0.449524				Benign	22.4699				Benign	22.4699				Benign	22.4699
		Normal	-5.22898				Normal	4.00328				Normal	4.00328				Normal	4.00328
		Normal	-5.60559				Normal	-2.51358				Normal	-2.51358				Normal	-2.51358
		Normal	2.28714				Normal	-6.30459				Normal	-6.30459				Normal	-6.30459
		Normal	1.30773				Normal	-3.84705				Normal	-3.84705				Normal	-3.84705
		Normal	-2.09974				Benign	3.40881				Benign	3.40881				Benign	3.40881
		Normal	-0.702573				Normal	7.86549				Normal	7.86549				Normal	7.86549
		Normal	-1.8468				Normal	-5.37383				Normal	-5.37383				Normal	-5.37383
		Normal	-5.11331				Normal	-4.15739				Normal	-4.15739				Normal	-4.15739
		Normal	-3.29274				Normal	15.4452				Normal	15.4452				Normal	15.4452
		Normal	-5.3852				Normal	-2.50335				Normal	-2.50335				Normal	-2.50335
		Normal	-6.25486				Normal	-4.52806				Normal	-4.52806				Normal	-4.52806
		Normal	8.02836				Normal	18.1844				Normal	18.1844				Normal	18.1844
		Normal	-2.90264				Normal	19.6069				Normal	19.6069				Normal	19.6069
		Normal	-0.396158				Indeterminate	48.7314				Indeterminate	48.7314				Indeterminate	48.7314
		Normal	20.509				Normal	46.1436				Normal	46.1436				Normal	46.1436
		Normal	-3.91619				Normal	11.5741				Normal	11.5741				Normal	11.5741
		Normal	18.201				Normal	11.264				Normal	11.264				Normal	11.264
		Normal	-2.97117				Benign	10.2424				Benign	10.2424				Benign	10.2424
		Normal	-5.52791				Benign	152.819				Benign	152.819				Benign	152.819
		Normal	32.1795				Benign	10.1648				Benign	10.1648				Benign	10.1648
		Normal	-1.71643				Normal	-0.386349				Normal	-0.386349				Normal	-0.386349
		Normal	-4.95654				Benign	118.614				Benign	118.614				Benign	118.614
		Normal	1.82105				Normal	0.942303				Normal	0.942303				Normal	0.942303
		Normal	-3.55648				Normal	13.566				Normal	13.566				Normal	13.566
		Normal	14.8894				Benign	10.9373				Benign	10.9373				Benign	10.9373
		Normal	-4.39451				Normal	-7.19253				Normal	-7.19253				Normal	-7.19253
		Normal	2.53045				Normal	-7.57257				Normal	-7.57257				Normal	-7.57257
		Normal	1.09401				Benign	7.86876				Benign	7.86876				Benign	7.86876
		Normal	-1.62963				Normal	10.9582				Normal	10.9582				Normal	10.9582
		Normal	-4.78546				Normal	-2.48565				Normal	-2.48565				Normal	-2.48565
		Normal	-1.11747				Benign	151.453				Benign	151.453				Benign	151.453
		Normal	-4.71153				Benign	6.36242				Benign	6.36242				Benign	6.36242
		Normal	5.00193				Indeterminate	-1.70904				Indeterminate	-1.70904				Indeterminate	-1.70904
		Normal	-1.26631				Benign	41.92				Benign	41.92				Benign	41.92
		Normal	-4.82217				Benign	38.9335				Benign	38.9335				Benign	38.9335
		Normal	-3.12683				Normal	-3.46491				Normal	-3.46491				Normal	-3.46491
		Normal	9.80461				Normal	15.3958				Normal	15.3958				Normal	15.3958
		Normal	12.5141				Normal	0.163925				Normal	0.163925				Normal	0.163925
		Normal	-5.79985				Normal	7.86107				Normal	7.86107				Normal	7.86107
		Normal	11.0949				Normal	-3.69559				Normal	-3.69559				Normal	-3.69559
		Normal	10.415				Benign	139.896				Benign	139.896				Benign	139.896
		Normal	-3.33552				Normal	-3.11761				Normal	-3.11761				Normal	-3.11761
		Normal	8.15882				Normal	-2.46063				Normal	-2.46063				Normal	-2.46063
		Normal	-0.743912				Normal	-4.6502				Normal	-4.6502				Normal	-4.6502
		Normal	-5.59817				Normal	2.11385				Normal	2.11385				Normal	2.11385
		Normal	-5.92622				Normal	-3.08489				Normal	-3.08489				Normal	-3.08489
		Normal	-6.51214				Benign	158.785				Benign	158.785				Benign	158.785
		Normal	-2.25512				Normal	-5.78486				Normal	-5.78486				Normal	-5.78486
		Normal	-2.1323				Normal	-3.23037				Normal	-3.23037				Normal	-3.23037
		Normal	5.47982				Normal	-2.58907				Normal	-2.58907				Normal	-2.58907
		Normal	-4.93306				Normal	-5.38537				Normal	-5.38537				Normal	-5.38537
		Normal	-4.32732				Normal	8.01543				Normal	8.01543				Normal	8.01543
		Normal	9.51249				Benign	-3.63526				Benign	-3.63526				Benign	-3.63526
		Normal	7.41622				Benign	16.5848				Benign	16.5848				Benign	16.5848
		Normal	-2.04469				Normal	-7.42377				Normal	-7.42377				Normal	-7.42377
		Normal	-6.84847				Normal	47.7655				Normal	47.7655				Normal	47.7655
		Normal	10.6244				Benign	6.9204				Benign	6.9204				Benign	6.9204
		Normal	16.8441				Normal	0.565161				Normal	0.565161				Normal	0.565161
		Normal	-5.63526				Normal	0.0348647				Normal	0.0348647				Normal	0.0348647
		Normal	70.6371				Benign	12.779				Benign	12.779				Benign	12.779
		Normal	2.57004				Normal	-1.37132				Normal	-1.37132				Normal	-1.37132
		Normal	1.07133				Normal	-3.72993				Normal	-3.72993				Normal	-3.72993
		Normal	-2.94208				Benign	3.53644				Benign	3.53644				Benign	3.53644
		Normal	-6.11875				Normal	33.3568				Normal	33.3568				Normal	33.3568
		Normal	-5.92906				Normal	7.62116				Normal	7.62116				Normal	7.62116
		Normal	-5.89865				Normal	-5.07602				Normal	-5.07602				Normal	-5.07602
		Normal	-3.77333				Normal	-1.827				Normal	-1.827				Normal	-1.827
		Normal	-7.36675				Normal	-1.67075				Normal	-1.67075				Normal	-1.67075
		Normal	-4.72374				Normal	1.66495				Normal	1.66495				Normal	1.66495
		Normal	-3.85336				Normal	-7.95503				Normal	-7.95503				Normal	-7.95503
		Normal	6.80571				Normal	4.23835				Normal	4.23835				Normal	4.23835
		Normal	-5.27414				Benign	10.2183				Benign	10.2183				Benign	10.2183
		Normal	-4.4486				Indeterminate	25.182				Indeterminate	25.182				Indeterminate	25.182
		Normal	17.4061				Normal	-3.02027				Normal	-3.02027				Normal	-3.02027
		Normal	-7.0974				Normal	-4.0323				Normal	-4.0323				Normal	-4.0323
		Normal	-3.6709				Normal	-2.98343				Normal	-2.98343				Normal	-2.98343
		Normal	-4.31383				Normal	51.1529				Normal	51.1529				Normal	51.1529
		Normal	-5.30427				Normal	-0.496247				Normal	-0.496247				Normal	-0.496247
		Normal	3.25039				Normal	-4.23237				Normal	-4.23237				Normal	-4.23237
		Normal	-4.31897				Normal	23.6641				Normal	23.6641				Normal	23.6641
		Normal	-3.68906				Normal	-2.56333				Normal	-2.56333				Normal	-2.56333
		Normal	14.7736				Indeterminate	1.09558				Indeterminate	1.09558				Indeterminate	1.09558
		Normal	0.0851627				Normal	2.9662				Normal	2.9662				Normal	2.9662
		Normal	-5.01996				Normal	0.911199				Normal	0.911199				Normal	0.911199
		Normal	34.5177				Normal	10.7833				Normal	10.7833				Normal	10.7833
		Normal	13.5861				Benign	54.8175				Benign	54.8175				Benign	54.8175
		Normal	-0.495609				Normal	-6.6662				Normal	-6.6662				Normal	-6.6662
		Normal	-5.01752				Normal	-4.34099				Normal	-4.34099				Normal	-4.34099
		Normal	-4.12475				Normal	-0.738102				Normal	-0.738102				Normal	-0.738102
		Normal	-6.61461				Benign	103.85				Benign	103.85				Benign	103.85
		Normal	8.47424				Normal	-1.40781				Normal	-1.40781				Normal	-1.40781
		Normal	3.56236				Benign	32.3691				Benign	32.3691				Benign	32.3691
		Normal	16.8042				Normal	-7.58022				Normal	-7.58022				Normal	-7.58022
		Normal	103.138				Normal	-4.09331				Normal	-4.09331				Normal	-4.09331
		Normal	-4.98318				Indeterminate	5.98991				Indeterminate	5.98991				Indeterminate	5.98991
		Normal	-7.80605				Normal	-6.56887				Normal	-6.56887				Normal	-6.56887
		Normal	-6.10129				Normal	-1.24735				Normal	-1.24735				Normal	-1.24735
		Normal	0.696511				Normal	-3.11191				Normal	-3.11191				Normal	-3.11191
		Normal	-1.22181				Normal	13.0653				Normal	13.0653				Normal	13.0653
		Normal	-3.13123				Normal	-4.60262				Normal	-4.60262				Normal	-4.60262
		Normal	-5.24621				Normal	13.0943				Normal	13.0943				Normal	13.0943
		Normal	-5.38546				Benign	184.143				Benign	184.143				Benign	184.143
		Normal	-5.12402				Normal	1.50136				Normal	1.50136				Normal	1.50136
		Normal	-4.5329				Normal	-5.40534				Normal	-5.40534				Normal	-5.40534
		Normal	-4.22121				Normal	-0.903558				Normal	-0.903558				Normal	-0.903558
		Normal	-6.96133				Benign	28.6089				Benign	28.6089				Benign	28.6089
		Normal	114.681				Normal	0.553055				Normal	0.553055				Normal	0.553055
		Normal	-1.72506				Indeterminate	7.9901				Indeterminate	7.9901				Indeterminate	7.9901
		Normal	-4.13628				Normal	-5.80343				Normal	-5.80343				Normal	-5.80343
		Normal	-6.13914				Normal	-5.57476				Normal	-5.57476				Normal	-5.57476
		Normal	-0.314342				Normal	-3.58974				Normal	-3.58974				Normal	-3.58974
		Benign	39.4532				Normal	-4.21563				Normal	-4.21563				Normal	-4.21563
		Indeterminate	-5.78014				Normal	-3.81998				Normal	-3.81998				Normal	-3.81998
		Benign	-0.801283				Normal	-1.49478				Normal	-1.49478				Normal	-1.49478
		Benign	10.1145				Benign	16.6501				Benign	16.6501				Benign	16.6501
		Benign	41.8304				Normal	10.8186				Normal	10.8186				Normal	10.8186
		Benign	17.7813				Normal	-5.06966				Normal	-5.06966				Normal	-5.06966
		Benign	36.4253				Normal	-3.02283				Normal	-3.02283				Normal	-3.02283
		Benign	8.57947				Normal	95.7187				Normal	95.7187				Normal	95.7187
		Benign	22.403				Normal	23.6656				Normal	23.6656				Normal	23.6656
		Benign	14.7475				Normal	-5.92831				Normal	-5.92831				Normal	-5.92831
		Immediate	107.336				Benign	63.5078				Benign	63.5078				Benign	63.5078
		Indeterminate	6.65266				Indeterminate	65.1709				Indeterminate	65.1709				Indeterminate	65.1709
		Benign	7.70058				Normal	-3.51313				Normal	-3.51313				Normal	-3.51313
		Benign	16.1663				Normal	6.90832				Normal	6.90832				Normal	6.90832
		Benign	9.32261				Normal	-5.76316				Normal	-5.76316				Normal	-5.76316
		Benign	-1.63001				Normal	-2.71148				Normal	-2.71148				Normal	-2.71148
		Indeterminate	13.8942				Normal	-1.50554				Normal	-1.50554				Normal	-1.50554
		Benign	38.1153				Normal	1.50574				Normal	1.50574				Normal	1.50574
		Benign	18.3599				Benign	34.6376				Benign	34.6376				Benign	34.6376
		Immediate	48.3216				Normal	-1.69423				Normal	-1.69423				Normal	-1.69423
		Benign	17.3119				Normal	0.121272				Normal	0.121272				Normal	0.121272
		Benign	1.79197				Normal	-4.86529				Normal	-4.86529				Normal	-4.86529
		Benign	5.37626				Benign	19.1309				Benign	19.1309				Benign	19.1309
		Urgent	76.4554				Benign	-0.333115				Benign	-0.333115				Benign	-0.333115
		Benign	78.0988				Normal	-2.97152				Normal	-2.97152				Normal	-2.97152
		Immediate	429.012				Normal	-5.68999				Normal	-5.68999				Normal	-5.68999
		Indeterminate	4.52175				Normal	28.6719				Normal	28.6719				Normal	28.6719
		Urgent	8.79796				Normal	9.89607				Normal	9.89607				Normal	9.89607
		Benign	12.4887				Normal	-1.79068				Normal	-1.79068				Normal	-1.79068
		Indeterminate	2.50818				Normal	-8.52957				Normal	-8.52957				Normal	-8.52957
		Benign	305.965				Normal	-3.45144				Normal	-3.45144				Normal	-3.45144
		Benign	37.8589				Normal	0.730546				Normal	0.730546				Normal	0.730546
		Indeterminate	18.4189				Benign	12.4978				Benign	12.4978				Benign	12.4978
		Benign	26.8711				Normal	-2.48169				Normal	-2.48169				Normal	-2.48169
		Benign	14.8883				Normal	-4.30882				Normal	-4.30882				Normal	-4.30882
		Benign	33.0947				Normal	0.239799				Normal	0.239799				Normal	0.239799
		Immediate	692.887				Benign	1.80128				Benign	1.80128				Benign	1.80128
		Benign	86.52				Benign	101.385				Benign	101.385				Benign	101.385
		Immediate	127.728				Benign	25.8496				Benign	25.8496				Benign	25.8496
		Immediate	234.856				Normal	-5.58882				Normal	-5.58882				Normal	-5.58882
		Urgent	10.4883				Normal	-5.06522				Normal	-5.06522				Normal	-5.06522
		Benign	5.06607				Normal	5.11193				Normal	5.11193				Normal	5.11193
		Benign	4.82707				Normal	-4.62862				Normal	-4.62862				Normal	-4.62862
		Benign	2.24005				Normal	-2.39301				Normal	-2.39301				Normal	-2.39301
		Immediate	36.1524				Normal	2.70659				Normal	2.70659				Normal	2.70659
		Benign	31.2939				Normal	-4.80494				Normal	-4.80494				Normal	-4.80494
		Immediate	108.678				Normal	-1.80834				Normal	-1.80834				Normal	-1.80834
		Benign	52.3976				Benign	21.1231				Benign	21.1231				Benign	21.1231
		Benign	18.2168				Normal	1.79452				Normal	1.79452				Normal	1.79452
		Urgent	316.089				Indeterminate	14.0048				Indeterminate	14.0048				Indeterminate	14.0048
		Benign	-5.59903				Benign	16.4047				Benign	16.4047				Benign	16.4047
		Benign	4.91663				Benign	39.5348				Benign	39.5348				Benign	39.5348
		Urgent	52.7257				Benign	147.976				Benign	147.976				Benign	147.976
		Benign	5.42219				Benign	0.558684				Benign	0.558684				Benign	0.558684
		Benign	18.4081				Normal	-5.51566				Normal	-5.51566				Normal	-5.51566
		Benign	155.941				Normal	-4.08157				Normal	-4.08157				Normal	-4.08157
		Benign	20.3617				Benign	17.5964				Benign	17.5964				Benign	17.5964
		Benign	18.7372				Normal	-6.67996				Normal	-6.67996				Normal	-6.67996
		Benign	58.3515				Normal	-3.9664				Normal	-3.9664				Normal	-3.9664
		Urgent	15.0365				Benign	12.689				Benign	12.689				Benign	12.689
		Benign	7.65397				Normal	-2.26408				Normal	-2.26408				Normal	-2.26408
		Immediate	100.483				Benign	44.3523				Benign	44.3523				Benign	44.3523
		Benign	42.1866				Normal	-3.56319				Normal	-3.56319				Normal	-3.56319
		Benign	14.6335				Benign	62.6625				Benign	62.6625				Benign	62.6625
		Benign	-6.08341				Normal	-7.36485				Normal	-7.36485				Normal	-7.36485
		Benign	44.295				Normal	0.956035				Normal	0.956035				Normal	0.956035
		Indeterminate	5.21407				Normal	2.04715				Normal	2.04715				Normal	2.04715
		Benign	33.4027				Benign	-5.8692				Benign	-5.8692				Benign	-5.8692
		Benign	22.9092				Benign	43.6418				Benign	43.6418				Benign	43.6418
		Benign	2.7751				Normal	-3.8284				Normal	-3.8284				Normal	-3.8284
		Indeterminate	33.6316				Normal	-4.88105				Normal	-4.88105				Normal	-4.88105
		Benign	18.2692				Normal	-6.29304				Normal	-6.29304				Normal	-6.29304
		Benign	17.9446				Benign	16.4247				Benign	16.4247				Benign	16.4247
		Benign	5.12343				Normal	-4.66398				Normal	-4.66398				Normal	-4.66398
		Benign	67.2585				Benign	3.85935				Benign	3.85935				Benign	3.85935
		Benign	44.7291				Normal	-3.30384				Normal	-3.30384				Normal	-3.30384
		Benign	18.1839				Benign	33.8445				Benign	33.8445				Benign	33.8445
		Benign	-1.94667				Normal	-2.67289				Normal	-2.67289				Normal	-2.67289
		Benign	29.2512				Benign	-4.58001				Benign	-4.58001				Benign	-4.58001
		Benign	32.1951				Normal	-4.27178				Normal	-4.27178				Normal	-4.27178
		Urgent	20.4389				Benign	26.2395				Benign	26.2395				Benign	26.2395
		Benign	16.9352				Benign	11.4748				Benign	11.4748				Benign	11.4748
		Urgent	228.292				Normal	-1.88636				Normal	-1.88636				Normal	-1.88636
		Benign	606.943				Normal	24.9714				Normal	24.9714				Normal	24.9714
		Benign	126.351				Benign	28.5435				Benign	28.5435				Benign	28.5435
		Benign	18.6509				Normal	-1.92561				Normal	-1.92561				Normal	-1.92561
		Urgent	81.7458				Benign	13.3821				Benign	13.3821				Benign	13.3821
		Urgent	35.565				Benign	3.41327				Benign	3.41327				Benign	3.41327
		Indeterminate	-1.72929				Benign	9.08825				Benign	9.08825				Benign	9.08825
		Benign	18.8992				Benign	-6.49389				Benign	-6.49389				Benign	-6.49389
		Immediate	31.1597				Normal	56.894				Normal	56.894				Normal	56.894
		Benign	30.8515				Normal	4.06176				Normal	4.06176				Normal	4.06176
		Benign	10.6189				Normal	-2.91953				Normal	-2.91953				Normal	-2.91953
		Benign	80.8868				Indeterminate	-0.372768				Indeterminate	-0.372768				Indeterminate	-0.372768
		Immediate	19.7994				Indeterminate	81.8382				Indeterminate	81.8382				Indeterminate	81.8382
		Immediate	23.6214				Normal	7.38587				Normal	7.38587				Normal	7.38587
		Benign	57.3226				Normal	-3.54768				Normal	-3.54768				Normal	-3.54768
		Immediate	790.055				Benign	4.13061				Benign	4.13061				Benign	4.13061
		Benign	20.5455				Normal	23.4456				Normal	23.4456				Normal	23.4456
		Indeterminate	26.9098				Benign	9.92413				Benign	9.92413				Benign	9.92413
		Benign	15.6516				Normal	-5.01987				Normal	-5.01987				Normal	-5.01987
		Benign	-1.73739				Normal	-6.0203				Normal	-6.0203				Normal	-6.0203
		Benign	9.1691				Normal	-6.72391				Normal	-6.72391				Normal	-6.72391
		Urgent	6.40463				Normal	12.7709				Normal	12.7709				Normal	12.7709
		Benign	12.5036				Normal	15.3001				Normal	15.3001				Normal	15.3001
		Immediate	154.429				Normal	-4.51311				Normal	-4.51311				Normal	-4.51311
		Benign	30.3106				Benign	9.22281				Benign	9.22281				Benign	9.22281
		Benign	24.2169				Normal	-4.80675				Normal	-4.80675				Normal	-4.80675
		Benign	14.4418				Normal	-5.51721				Normal	-5.51721				Normal	-5.51721
		Urgent	101.484				Normal	-0.713329				Normal	-0.713329				Normal	-0.713329
		Indeterminate	12.1542				Benign	38.5669				Benign	38.5669				Benign	38.5669
		Benign	173.072				Benign	658.841				Benign	658.841				Benign	658.841
		Benign	2.46464				Normal	-3.5587				Normal	-3.5587				Normal	-3.5587
		Benign	-1.89032				Normal	-5.21286				Normal	-5.21286				Normal	-5.21286
		Benign	87.7048				Benign	55.2711				Benign	55.2711				Benign	55.2711
		Benign	39.3873				Benign	0.93738				Benign	0.93738				Benign	0.93738
		Benign	6.91786				Benign	40.0613				Benign	40.0613				Benign	40.0613
		Benign	-1.67357				Benign	9.07048				Benign	9.07048				Benign	9.07048
		Benign	9.18908				Normal	-3.76918				Normal	-3.76918				Normal	-3.76918
		Benign	7.83447				Normal	-4.9718				Normal	-4.9718				Normal	-4.9718
		Indeterminate	92.5585				Benign	9.75514				Benign	9.75514				Benign	9.75514
		Urgent	78.3601				Benign	-0.12013				Benign	-0.12013				Benign	-0.12013
		Immediate	255.061				Benign	15.662				Benign	15.662				Benign	15.662
		Benign	143.321				Normal	-3.4812				Normal	-3.4812				Normal	-3.4812
		Immediate	355.308				Normal	6.70033				Normal	6.70033				Normal	6.70033
		Urgent	9.34699				Normal	-4.29127				Normal	-4.29127				Normal	-4.29127
		Benign	11.1863				Normal	40.7602				Normal	40.7602				Normal	40.7602
		Benign	0.382389				Normal	3.2174				Normal	3.2174				Normal	3.2174
		Benign	19.8337				Normal	21.8705				Normal	21.8705				Normal	21.8705
		Benign	39.718				Normal	-6.17843				Normal	-6.17843				Normal	-6.17843
		Benign	-0.892039				Benign	15.5058				Benign	15.5058				Benign	15.5058
		Benign	29.5594				Normal	-4.25968				Normal	-4.25968				Normal	-4.25968
		Benign	25.3342				Normal	-1.4846				Normal	-1.4846				Normal	-1.4846
		Benign	1.26066				Normal	-0.387371				Normal	-0.387371				Normal	-0.387371
		Benign	23.5282				Normal	-4.11049				Normal	-4.11049				Normal	-4.11049
		Benign	24.0405				Normal	-4.01481				Normal	-4.01481				Normal	-4.01481
		Benign	26.6858				Normal	0.808472				Normal	0.808472				Normal	0.808472
		Benign	5.06903				Normal	5.34396				Normal	5.34396				Normal	5.34396
		Benign	18.103				Normal	13.3785				Normal	13.3785				Normal	13.3785
		Immediate	313.21				Normal	-6.75486				Normal	-6.75486				Normal	-6.75486
		Benign	33.2942				Normal	104.676				Normal	104.676				Normal	104.676
		Benign	17.5089				Benign	11.0672				Benign	11.0672				Benign	11.0672
		Benign	100.173				Benign	-1.60069				Benign	-1.60069				Benign	-1.60069
		Immediate	47.775				Normal	-6.01496				Normal	-6.01496				Normal	-6.01496
		Immediate	21.2288				Normal	-6.0866				Normal	-6.0866				Normal	-6.0866
		Benign	35.9378				Normal	-5.56622				Normal	-5.56622				Normal	-5.56622
		Benign	29.3277				Normal	-7.42316				Normal	-7.42316				Normal	-7.42316
		Benign	5.52244				Normal	-0.795626				Normal	-0.795626				Normal	-0.795626
		Benign	53.4546				Normal	-5.30345				Normal	-5.30345				Normal	-5.30345
		Benign	16.7457				Normal	-4.83964				Normal	-4.83964				Normal	-4.83964
		Benign	40.5495				Normal	-5.55124				Normal	-5.55124				Normal	-5.55124
		Benign	-0.400085				Normal	2.63053				Normal	2.63053				Normal	2.63053
		Urgent	22.907				Normal	-5.44599				Normal	-5.44599				Normal	-5.44599
		Urgent	30.9605				Normal	-5.33312				Normal	-5.33312				Normal	-5.33312
		Benign	1.26375				Benign	41.4097				Benign	41.4097				Benign	41.4097
		Benign	11.1753				Normal	-4.0794				Normal	-4.0794				Normal	-4.0794
		Benign	8.84246				Normal	0.272618				Normal	0.272618				Normal	0.272618
		Immediate	140.24				Normal	-4.3723				Normal	-4.3723				Normal	-4.3723
		Urgent	65.3934				Normal	1.05629				Normal	1.05629				Normal	1.05629
		Benign	37.6848				Benign	34.3274				Benign	34.3274				Benign	34.3274
		Benign	27.0761				Normal	-5.48656				Normal	-5.48656				Normal	-5.48656
		Benign	148.983				Normal	-4.09287				Normal	-4.09287				Normal	-4.09287
		Benign	118.613				Benign	29.0781				Benign	29.0781				Benign	29.0781
		Benign	18.5917				Normal	-3.32028				Normal	-3.32028				Normal	-3.32028
		Benign	7.12655				Normal	3.81388				Normal	3.81388				Normal	3.81388
		Benign	7.37522				Normal	-6.66803				Normal	-6.66803				Normal	-6.66803
		Benign	13.4752				Normal	-6.20961				Normal	-6.20961				Normal	-6.20961
		Benign	202.731				Normal	-5.90959				Normal	-5.90959				Normal	-5.90959
		Immediate	215.942				Normal	-5.7233				Normal	-5.7233				Normal	-5.7233
		Benign	45.4758				Benign	7.94227				Benign	7.94227				Benign	7.94227
		Benign	37.7778				Normal	-5.59048				Normal	-5.59048				Normal	-5.59048
		Indeterminate	5.10518				Normal	1.13878				Normal	1.13878				Normal	1.13878
		Benign	155.325				Benign	12.0427				Benign	12.0427				Benign	12.0427
		Benign	13.4571				Normal	-4.13223				Normal	-4.13223				Normal	-4.13223
		Urgent	137.836				Normal	12.7625				Normal	12.7625				Normal	12.7625
		Benign	10.8905				Normal	0.0442502				Normal	0.0442502				Normal	0.0442502
		Urgent	47.1044				Benign	-6.03596				Benign	-6.03596				Benign	-6.03596
		Immediate	147.272				Normal	-5.55779				Normal	-5.55779				Normal	-5.55779
		Immediate	172.536				Benign	1.71037				Benign	1.71037				Benign	1.71037
		Benign	30.0051				Normal	-5.81883				Normal	-5.81883				Normal	-5.81883
		Immediate	22.0875				Benign	23.5468				Benign	23.5468				Benign	23.5468
		Urgent	102.524				Benign	74.6314				Benign	74.6314				Benign	74.6314
		Immediate	52.1736				Benign	-5.51476				Benign	-5.51476				Benign	-5.51476
		Urgent	39.55				Normal	3.04488				Normal	3.04488				Normal	3.04488
		Benign	17.8385				Benign	53.4986				Benign	53.4986				Benign	53.4986
		Benign	-3.62285				Normal	-3.93029				Normal	-3.93029				Normal	-3.93029
		Benign	97.5492				Normal	-2.80061				Normal	-2.80061				Normal	-2.80061
		Benign	543.585				Normal	-5.23867				Normal	-5.23867				Normal	-5.23867
		Urgent	36.5746				Normal	-5.61223				Normal	-5.61223				Normal	-5.61223
		Benign	36.0218				Normal	-3.39537				Normal	-3.39537				Normal	-3.39537
		Benign	4.65168				Normal	-4.18363				Normal	-4.18363				Normal	-4.18363
		Urgent	21.4263				Normal	-3.4847				Normal	-3.4847				Normal	-3.4847
		Urgent	-1.75149				Normal	-0.323129				Normal	-0.323129				Normal	-0.323129
		Immediate	251.721				Benign	-0.113653				Benign	-0.113653				Benign	-0.113653
		Urgent	34.9566				Normal	9.54963				Normal	9.54963				Normal	9.54963
		Benign	181.292				Normal	-6.90825				Normal	-6.90825				Normal	-6.90825
		Benign	25.6487				Normal	-3.61256				Normal	-3.61256				Normal	-3.61256
		Benign	11.0086				Normal	-4.73212				Normal	-4.73212				Normal	-4.73212
		Benign	30.0913				Normal	-1.99347				Normal	-1.99347				Normal	-1.99347
		Immediate	360.499				Normal	-4.84213				Normal	-4.84213				Normal	-4.84213
		Benign	46.7424				Normal	-4.23807				Normal	-4.23807				Normal	-4.23807
		Benign	236.086				Normal	-5.61785				Normal	-5.61785				Normal	-5.61785
		Benign	36.7783				Normal	1.28378				Normal	1.28378				Normal	1.28378
		Benign	-4.34186				Normal	-4.58655				Normal	-4.58655				Normal	-4.58655
		Benign	-1.19524				Benign	-5.89354				Benign	-5.89354				Benign	-5.89354
		Indeterminate	12.7465				Normal	-4.89882				Normal	-4.89882				Normal	-4.89882
		Benign	17.0486				Normal	-4.96326				Normal	-4.96326				Normal	-4.96326
		Benign	25.3313				Normal	18.2763				Normal	18.2763				Normal	18.2763
		Benign	14.7188				Normal	14.2536				Normal	14.2536				Normal	14.2536
		Benign	-5.15764				Benign	13.9812				Benign	13.9812				Benign	13.9812
		Benign	10.2286				Normal	14.332				Normal	14.332				Normal	14.332
		Urgent	58.9378				Normal	-4.5122				Normal	-4.5122				Normal	-4.5122
		Urgent	36.0472				Normal	-1.95003				Normal	-1.95003				Normal	-1.95003
		Urgent	82.8445				Normal	4.66547				Normal	4.66547				Normal	4.66547
		Immediate	126.177				Normal	-4.83736				Normal	-4.83736				Normal	-4.83736
		Benign	64.2302				Normal	-5.47279				Normal	-5.47279				Normal	-5.47279
		Benign	58.4753				Normal	-2.65332				Normal	-2.65332				Normal	-2.65332
		Urgent	64.9821				Normal	-8.21587				Normal	-8.21587				Normal	-8.21587
		Benign	24.0606				Normal	-4.02817				Normal	-4.02817				Normal	-4.02817
		Immediate	98.5988				Normal	-2.20323				Normal	-2.20323				Normal	-2.20323
		Benign	-0.497763				Normal	-3.72217				Normal	-3.72217				Normal	-3.72217
		Benign	15.0171				Normal	-5.22682				Normal	-5.22682				Normal	-5.22682
		Benign	27.1105				Normal	4.1893				Normal	4.1893				Normal	4.1893
		Urgent	4.36538				Normal	-5.2529				Normal	-5.2529				Normal	-5.2529
		Benign	14.6989				Normal	-0.0524055				Normal	-0.0524055				Normal	-0.0524055
		Benign	81.4881				Normal	12.8869				Normal	12.8869				Normal	12.8869
		Urgent	23.7927				Benign	32.7878				Benign	32.7878				Benign	32.7878
		Benign	-3.19685				Normal	-3.80119				Normal	-3.80119				Normal	-3.80119
		Benign	11.5766				Normal	-4.84227				Normal	-4.84227				Normal	-4.84227
		Benign	32.8017				Normal	0.968323				Normal	0.968323				Normal	0.968323
		Immediate	37.3457				Benign	16.9687				Benign	16.9687				Benign	16.9687
		Urgent	4.33678				Normal	-3.99156				Normal	-3.99156				Normal	-3.99156
		Benign	-4.03253				Normal	-1.50421				Normal	-1.50421				Normal	-1.50421
		Benign	18.6833				Normal	33.161				Normal	33.161				Normal	33.161
		Urgent	103.297				Indeterminate	71.1147				Indeterminate	71.1147				Indeterminate	71.1147
		Benign	47.6668				Normal	6.50222				Normal	6.50222				Normal	6.50222
		Immediate	142.648				Benign	189.804				Benign	189.804				Benign	189.804
		Benign	0.278695				Benign	7.01942				Benign	7.01942				Benign	7.01942
		Urgent	33.4738				Normal	-6.99828				Normal	-6.99828				Normal	-6.99828
		Benign	0.496994				Normal	-5.83928				Normal	-5.83928				Normal	-5.83928
		Indeterminate	313.412				Normal	186.978				Normal	186.978				Normal	186.978
		Benign	18.0709				Benign	88.0495				Benign	88.0495				Benign	88.0495
		Benign	77.5522				Normal	-3.7301				Normal	-3.7301				Normal	-3.7301
		Benign	32.396				Normal	-5.31193				Normal	-5.31193				Normal	-5.31193
		Immediate	48.3398				Normal	113.778				Normal	113.778				Normal	113.778
		Benign	5.73059				Normal	-0.556777				Normal	-0.556777				Normal	-0.556777
		Benign	20.829				Benign	10.9268				Benign	10.9268				Benign	10.9268
		Indeterminate	25.3548				Normal	-4.363				Normal	-4.363				Normal	-4.363
		Benign	8.85621				Benign	-6.48389				Benign	-6.48389				Benign	-6.48389
		Benign	18.0915				Indeterminate	334.839				Indeterminate	334.839				Indeterminate	334.839
		Immediate	141.616				Normal	-1.40522				Normal	-1.40522				Normal	-1.40522
		Immediate	966.342				Normal	25.7133				Normal	25.7133				Normal	25.7133
		Benign	289.728				Benign	20.9742				Benign	20.9742				Benign	20.9742
		Benign	38.8307				Normal	0.71032				Normal	0.71032				Normal	0.71032
		Benign	93.1848				Normal	-2.7109				Normal	-2.7109				Normal	-2.7109
		Benign	28.7061				Normal	31.4917				Normal	31.4917				Normal	31.4917
		Benign	16.0817				Normal	8.29448				Normal	8.29448				Normal	8.29448
		Indeterminate	3.55543				Normal	7.27897				Normal	7.27897				Normal	7.27897
		Immediate	533.031				Normal	-3.37105				Normal	-3.37105				Normal	-3.37105
		Benign	1.04481				Normal	-4.99696				Normal	-4.99696				Normal	-4.99696
		Benign	3.49198				Benign	175.807				Benign	175.807				Benign	175.807
		Benign	0.605371				Benign	55.3762				Benign	55.3762				Benign	55.3762
		Benign	28.3263				Normal	-5.98726				Normal	-5.98726				Normal	-5.98726
		Indeterminate	54.8056				Normal	20.7339				Normal	20.7339				Normal	20.7339
		Indeterminate	16.5546				Normal	-1.07536				Normal	-1.07536				Normal	-1.07536
		Benign	78.4776				Normal	-3.16503				Normal	-3.16503				Normal	-3.16503
		Benign	21.1234				Normal	0.450337				Normal	0.450337				Normal	0.450337
		Benign	44.3574				Normal	3.66004				Normal	3.66004				Normal	3.66004
		Benign	43.8519				Benign	47.9423				Benign	47.9423				Benign	47.9423
		Urgent	67.379				Normal	-6.20604				Normal	-6.20604				Normal	-6.20604
		Benign	9.41428				Normal	-4.51207				Normal	-4.51207				Normal	-4.51207
		Immediate	228.921				Benign	23.4858				Benign	23.4858				Benign	23.4858
		Urgent	41.4048				Normal	-6.94642				Normal	-6.94642				Normal	-6.94642
		Urgent	65.5578				Normal	-5.55092				Normal	-5.55092				Normal	-5.55092
		Benign	241.32				Normal	-2.77885				Normal	-2.77885				Normal	-2.77885
		Benign	-4.91183				Normal	-5.99464				Normal	-5.99464				Normal	-5.99464
		Urgent	127.071				Normal	-3.34004				Normal	-3.34004				Normal	-3.34004
		Benign	116.082				Normal	-5.71467				Normal	-5.71467				Normal	-5.71467
		Benign	17.1869				Normal	-6.40602				Normal	-6.40602				Normal	-6.40602
		Benign	-5.17346				Normal	7.57191				Normal	7.57191				Normal	7.57191
		Benign	0.969404				Normal	1.05551				Normal	1.05551				Normal	1.05551
		Benign	20.7231				Normal	-5.41373				Normal	-5.41373				Normal	-5.41373
		Benign	15.5364				Normal	14.9299				Normal	14.9299				Normal	14.9299
		Urgent	13.4152				Normal	-5.78606				Normal	-5.78606				Normal	-5.78606
		Benign	33.3417				Normal	-6.79963				Normal	-6.79963				Normal	-6.79963
		Immediate	159.463				Normal	-3.69497				Normal	-3.69497				Normal	-3.69497
		Benign	19.705				Normal	5.88127				Normal	5.88127				Normal	5.88127
		Benign	21.9501				Normal	24.0164				Normal	24.0164				Normal	24.0164
		Benign	56.1473				Indeterminate	4.91536				Indeterminate	4.91536				Indeterminate	4.91536
		Benign	52.9608				Normal	-7.44169				Normal	-7.44169				Normal	-7.44169
		Benign	28.5642				Normal	-3.26456				Normal	-3.26456				Normal	-3.26456
		Benign	292.582				Normal	-2.63435				Normal	-2.63435				Normal	-2.63435
		Benign	32.6904				Normal	-3.16391				Normal	-3.16391				Normal	-3.16391
		Benign	-0.848306				Normal	-3.33303				Normal	-3.33303				Normal	-3.33303
		Benign	1.63705				Benign	31.2038				Benign	31.2038				Benign	31.2038
		Benign	53.49				Normal	-3.6773				Normal	-3.6773				Normal	-3.6773
		Benign	23.2257				Normal	-4.49064				Normal	-4.49064				Normal	-4.49064
		Benign	2.97496				Normal	-2.90183				Normal	-2.90183				Normal	-2.90183
		Benign	37.3128				Normal	-5.25598				Normal	-5.25598				Normal	-5.25598
		Benign	28.7289				Normal	46.5047				Normal	46.5047				Normal	46.5047
		Indeterminate	-6.23732				Normal	-1.99019				Normal	-1.99019				Normal	-1.99019
		Benign	86.4567				Normal	3.22264				Normal	3.22264				Normal	3.22264
		Indeterminate	10.5187				Normal	9.25633				Normal	9.25633				Normal	9.25633
		Urgent	35.5499				Normal	-0.920364				Normal	-0.920364				Normal	-0.920364
		Benign	48.8061				Benign	0.475399				Benign	0.475399				Benign	0.475399
		Benign	-1.11751				Normal	-4.06124				Normal	-4.06124				Normal	-4.06124
		Immediate	32.5346				Normal	-1.64782				Normal	-1.64782				Normal	-1.64782
		Benign	7.09619				Benign	130.758				Benign	130.758				Benign	130.758
		Benign	6.39315				Indeterminate	-2.54027				Indeterminate	-2.54027				Indeterminate	-2.54027
		Immediate	106.692				Normal	3.91284				Normal	3.91284				Normal	3.91284
		Benign	47.5591				Benign	65.2756				Benign	65.2756				Benign	65.2756
		Immediate	8.05131				Normal	0.0154768				Normal	0.0154768				Normal	0.0154768
		Benign	115.163				Normal	2.85785				Normal	2.85785				Normal	2.85785
		Benign	-2.25597				Normal	-2.62665				Normal	-2.62665				Normal	-2.62665
		Benign	53.3682				Benign	26.4564				Benign	26.4564				Benign	26.4564
		Urgent	3.50906				Normal	7.41774				Normal	7.41774				Normal	7.41774
		Benign	9.20459				Normal	-4.33251				Normal	-4.33251				Normal	-4.33251
		Indeterminate	14.356				Normal	1.03763				Normal	1.03763				Normal	1.03763
		Benign	84.3312				Normal	-3.11511				Normal	-3.11511				Normal	-3.11511
		Benign	105.878				Normal	-4.68159				Normal	-4.68159				Normal	-4.68159
		Benign	6.39171				Normal	1.20342				Normal	1.20342				Normal	1.20342
		Benign	8.36148				Normal	-2.06779				Normal	-2.06779				Normal	-2.06779
		Immediate	218.821				Normal	16.6586				Normal	16.6586				Normal	16.6586
		Benign	32.351				Normal	-7.66076				Normal	-7.66076				Normal	-7.66076
		Indeterminate	26.0799				Benign	2.74995				Benign	2.74995				Benign	2.74995
		Benign	51.3251				Normal	4.97748				Normal	4.97748				Normal	4.97748
		Benign	53.7359				Normal	-1.20515				Normal	-1.20515				Normal	-1.20515
		Benign	11.5076				Normal	2.30893				Normal	2.30893				Normal	2.30893
		Benign	101.181				Normal	-5.00381				Normal	-5.00381				Normal	-5.00381
		Benign	309.13				Normal	-5.85953				Normal	-5.85953				Normal	-5.85953
		Benign	83.1909				Normal	-6.21236				Normal	-6.21236				Normal	-6.21236
		Benign	6.21912				Normal	-4.04655				Normal	-4.04655				Normal	-4.04655
		Immediate	44.9848				Normal	1.22818				Normal	1.22818				Normal	1.22818
		Benign	292.999				Benign	14.3621				Benign	14.3621				Benign	14.3621
		Immediate	38.8809				Normal	-5.62529				Normal	-5.62529				Normal	-5.62529
		Benign	37.2548				Normal	4.45576				Normal	4.45576				Normal	4.45576
		Benign	25.8612				Benign	11.0766				Benign	11.0766				Benign	11.0766
		Benign	20.2228				Benign	-3.11989				Benign	-3.11989				Benign	-3.11989
		Immediate	178.299				Normal	-4.58792				Normal	-4.58792				Normal	-4.58792
		Urgent	21.2667				Normal	-4.37904				Normal	-4.37904				Normal	-4.37904
		Benign	14.2184				Normal	5.14154				Normal	5.14154				Normal	5.14154
		Immediate	53.5762				Normal	-3.21526				Normal	-3.21526				Normal	-3.21526
		Immediate	256.005				Normal	-5.34542				Normal	-5.34542				Normal	-5.34542
		Benign	6.32374				Normal	8.06119				Normal	8.06119				Normal	8.06119
		Benign	-3.34424				Benign	1.57629				Benign	1.57629				Benign	1.57629
		Immediate	102.589				Normal	-1.50751				Normal	-1.50751				Normal	-1.50751
		Immediate	412.565				Normal	-0.0210373				Normal	-0.0210373				Normal	-0.0210373
		Benign	2.99743				Normal	1.88227				Normal	1.88227				Normal	1.88227
		Indeterminate	2.1282				Normal	21.2619				Normal	21.2619				Normal	21.2619
		Benign	23.4429				Normal	-0.449524				Normal	-0.449524				Normal	-0.449524
		Benign	27.6124				Normal	-5.22898				Normal	-5.22898				Normal	-5.22898
		Benign	-4.36652				Benign	3.12314				Benign	3.12314				Benign	3.12314
		Benign	73.1328				Normal	-5.60559				Normal	-5.60559				Normal	-5.60559
		Benign	50.6495				Normal	2.28714				Normal	2.28714				Normal	2.28714
		Benign	74.0725				Benign	0.92539				Benign	0.92539				Benign	0.92539
		Benign	15.0697				Normal	1.30773				Normal	1.30773				Normal	1.30773
		Immediate	280.045				Normal	-2.09974				Normal	-2.09974				Normal	-2.09974
		Urgent	280.177				Normal	-0.702573				Normal	-0.702573				Normal	-0.702573
		Benign	26.9614				Normal	-1.8468				Normal	-1.8468				Normal	-1.8468
		Urgent	107.295				Normal	-5.11331				Normal	-5.11331				Normal	-5.11331
		Benign	2.0691				Normal	-3.29274				Normal	-3.29274				Normal	-3.29274
		Urgent	29.9588				Normal	-5.3852				Normal	-5.3852				Normal	-5.3852
		Benign	236.198				Normal	-6.25486				Normal	-6.25486				Normal	-6.25486
		Benign	15.9007				Normal	8.02836				Normal	8.02836				Normal	8.02836
		Urgent	126.444				Benign	322.114				Benign	322.114				Benign	322.114
		Benign	3.40674				Normal	-2.90264				Normal	-2.90264				Normal	-2.90264
		Benign	16.9026				Normal	-0.396158				Normal	-0.396158				Normal	-0.396158
		Urgent	13.3639				Normal	20.509				Normal	20.509				Normal	20.509
		Benign	-2.37778				Benign	11.0991				Benign	11.0991				Benign	11.0991
		Benign	23.9388				Normal	-3.91619				Normal	-3.91619				Normal	-3.91619
		Urgent	89.2239				Normal	18.201				Normal	18.201				Normal	18.201
		Benign	27.1969				Normal	-2.97117				Normal	-2.97117				Normal	-2.97117
		Benign	16.2835				Normal	-5.52791				Normal	-5.52791				Normal	-5.52791
		Immediate	379.286				Normal	32.1795				Normal	32.1795				Normal	32.1795
		Urgent	11.5211				Normal	-1.71643				Normal	-1.71643				Normal	-1.71643
		Benign	1.89656				Normal	-4.95654				Normal	-4.95654				Normal	-4.95654
		Urgent	38.6339				Normal	1.82105				Normal	1.82105				Normal	1.82105
		Benign	8.05927				Normal	-3.55648				Normal	-3.55648				Normal	-3.55648
		Benign	26.5331				Normal	14.8894				Normal	14.8894				Normal	14.8894
		Indeterminate	-1.60867				Normal	-4.39451				Normal	-4.39451				Normal	-4.39451
		Urgent	-1.66926				Normal	2.53045				Normal	2.53045				Normal	2.53045
		Benign	-2.00066				Normal	1.09401				Normal	1.09401				Normal	1.09401
		Urgent	39.3176				Normal	-1.62963				Normal	-1.62963				Normal	-1.62963
		Benign	27.0594				Benign	13.7821				Benign	13.7821				Benign	13.7821
		Benign	5.20095				Normal	-4.78546				Normal	-4.78546				Normal	-4.78546
		Urgent	18.0353				Normal	-1.11747				Normal	-1.11747				Normal	-1.11747
		Benign	31.8904				Indeterminate	37.7929				Indeterminate	37.7929				Indeterminate	37.7929
		Immediate	846.588				Normal	-4.71153				Normal	-4.71153				Normal	-4.71153
		Benign	48.1482				Normal	5.00193				Normal	5.00193				Normal	5.00193
		Benign	10.4105				Normal	-1.26631				Normal	-1.26631				Normal	-1.26631
		Benign	11.6059				Normal	-4.82217				Normal	-4.82217				Normal	-4.82217
		Benign	16.5909				Normal	-3.12683				Normal	-3.12683				Normal	-3.12683
		Urgent	3.26616				Normal	9.80461				Normal	9.80461				Normal	9.80461
		Benign	34.5356				Normal	12.5141				Normal	12.5141				Normal	12.5141
		Benign	260.134				Normal	-5.79985				Normal	-5.79985				Normal	-5.79985
		Benign	9.77831				Normal	11.0949				Normal	11.0949				Normal	11.0949
		Immediate	211.199				Normal	10.415				Normal	10.415				Normal	10.415
		Urgent	5.01247				Normal	-3.33552				Normal	-3.33552				Normal	-3.33552
		Urgent	2.1149				Normal	8.15882				Normal	8.15882				Normal	8.15882
		Urgent	21.436				Indeterminate	66.4728				Indeterminate	66.4728				Indeterminate	66.4728
		Indeterminate	144.992				Normal	-0.743912				Normal	-0.743912				Normal	-0.743912
		Indeterminate	14.3014				Normal	-5.59817				Normal	-5.59817				Normal	-5.59817
		Benign	-1.63981				Benign	58.6939				Benign	58.6939				Benign	58.6939
		Urgent	49.702				Normal	-5.92622				Normal	-5.92622				Normal	-5.92622
		Benign	15.2811				Benign	-2.02291				Benign	-2.02291				Benign	-2.02291
		Benign	97.1805				Normal	-6.51214				Normal	-6.51214				Normal	-6.51214
		Immediate	214.144				Benign	62.9794				Benign	62.9794				Benign	62.9794
		Benign	13.4837				Normal	-2.25512				Normal	-2.25512				Normal	-2.25512
		Benign	-2.70591				Normal	-2.1323				Normal	-2.1323				Normal	-2.1323
		Benign	60.8922				Normal	5.47982				Normal	5.47982				Normal	5.47982
		Benign	104.977				Normal	-4.93306				Normal	-4.93306				Normal	-4.93306
		Benign	38.3306				Indeterminate	-4.90759				Indeterminate	-4.90759				Indeterminate	-4.90759
		Benign	30.078				Benign	8.19313				Benign	8.19313				Benign	8.19313
		Benign	-3.07089				Benign	29.0777				Benign	29.0777				Benign	29.0777
		Benign	-1.40394				Normal	-4.32732				Normal	-4.32732				Normal	-4.32732
		Immediate	44.0438				Normal	9.51249				Normal	9.51249				Normal	9.51249
		Urgent	156.053				Benign	247.495				Benign	247.495				Benign	247.495
		Immediate	199.508				Indeterminate	22.4621				Indeterminate	22.4621				Indeterminate	22.4621
		Immediate	52.3117				Normal	7.41622				Normal	7.41622				Normal	7.41622
		Urgent	6.97722				Normal	-2.04469				Normal	-2.04469				Normal	-2.04469
		Benign	15.6341				Normal	-6.84847				Normal	-6.84847				Normal	-6.84847
		Benign	11.6143				Normal	10.6244				Normal	10.6244				Normal	10.6244
		Benign	77.8364				Normal	16.8441				Normal	16.8441				Normal	16.8441
		Urgent	-5.17315				Normal	-5.63526				Normal	-5.63526				Normal	-5.63526
		Benign	216.538				Normal	70.6371				Normal	70.6371				Normal	70.6371
		Benign	8.43657				Normal	2.57004				Normal	2.57004				Normal	2.57004
		Benign	-0.0867802				Normal	1.07133				Normal	1.07133				Normal	1.07133
		Benign	-1.70006				Normal	-2.94208				Normal	-2.94208				Normal	-2.94208
		Benign	85.2835				Normal	-6.11875				Normal	-6.11875				Normal	-6.11875
		Benign	5.24939				Benign	90.8291				Benign	90.8291				Benign	90.8291
		Benign	215.364				Normal	-5.92906				Normal	-5.92906				Normal	-5.92906
		Immediate	1003.49				Normal	-5.89865				Normal	-5.89865				Normal	-5.89865
		Benign	26.5083				Normal	-3.77333				Normal	-3.77333				Normal	-3.77333
		Benign	6.53035				Normal	-7.36675				Normal	-7.36675				Normal	-7.36675
		Benign	39.0662				Normal	-4.72374				Normal	-4.72374				Normal	-4.72374
		Urgent	61.2905				Normal	-3.85336				Normal	-3.85336				Normal	-3.85336
		Benign	9.15816				Benign	57.0188				Benign	57.0188				Benign	57.0188
		Benign	21.7553				Normal	6.80571				Normal	6.80571				Normal	6.80571
		Benign	308.706				Normal	-5.27414				Normal	-5.27414				Normal	-5.27414
		Benign	2.55874				Normal	-4.4486				Normal	-4.4486				Normal	-4.4486
		Benign	72.2887				Normal	17.4061				Normal	17.4061				Normal	17.4061
		Benign	15.9346				Normal	-7.0974				Normal	-7.0974				Normal	-7.0974
		Indeterminate	19.6687				Normal	-3.6709				Normal	-3.6709				Normal	-3.6709
		Benign	73.0023				Normal	-4.31383				Normal	-4.31383				Normal	-4.31383
		Benign	57.6718				Normal	-5.30427				Normal	-5.30427				Normal	-5.30427
		Benign	428.387				Normal	3.25039				Normal	3.25039				Normal	3.25039
		Benign	357.81				Normal	-4.31897				Normal	-4.31897				Normal	-4.31897
		Benign	23.2406				Normal	-3.68906				Normal	-3.68906				Normal	-3.68906
		Urgent	123.775				Benign	30.7233				Benign	30.7233				Benign	30.7233
		Indeterminate	14.4676				Normal	14.7736				Normal	14.7736				Normal	14.7736
		Benign	17.5703				Normal	0.0851627				Normal	0.0851627				Normal	0.0851627
		Benign	38.3091				Normal	-5.01996				Normal	-5.01996				Normal	-5.01996
		Immediate	72.1107				Normal	34.5177				Normal	34.5177				Normal	34.5177
		Benign	9.31007				Normal	13.5861				Normal	13.5861				Normal	13.5861
		Benign	159.102				Normal	-0.495609				Normal	-0.495609				Normal	-0.495609
		Indeterminate	8.55383				Normal	-5.01752				Normal	-5.01752				Normal	-5.01752
		Benign	11.6303				Normal	-4.12475				Normal	-4.12475				Normal	-4.12475
		Urgent	16.5858				Normal	-6.61461				Normal	-6.61461				Normal	-6.61461
		Benign	14.5742				Benign	12.1477				Benign	12.1477				Benign	12.1477
		Benign	16.4587				Normal	8.47424				Normal	8.47424				Normal	8.47424
		Benign	17.685				Benign	91.8884				Benign	91.8884				Benign	91.8884
		Benign	24.1888				Normal	3.56236				Normal	3.56236				Normal	3.56236
		Benign	22.4699				Normal	16.8042				Normal	16.8042				Normal	16.8042
		Benign	3.40881				Normal	103.138				Normal	103.138				Normal	103.138
		Indeterminate	48.7314				Indeterminate	6.22567				Indeterminate	6.22567				Indeterminate	6.22567
		Urgent	60.8328				Normal	-4.98318				Normal	-4.98318				Normal	-4.98318
		Benign	10.2424				Normal	-7.80605				Normal	-7.80605				Normal	-7.80605
		Benign	152.819				Normal	-6.10129				Normal	-6.10129				Normal	-6.10129
		Immediate	48.3734				Normal	0.696511				Normal	0.696511				Normal	0.696511
		Benign	10.1648				Normal	-1.22181				Normal	-1.22181				Normal	-1.22181
		Benign	118.614				Benign	25.3386				Benign	25.3386				Benign	25.3386
		Urgent	9.31673				Normal	-3.13123				Normal	-3.13123				Normal	-3.13123
		Benign	10.9373				Benign	18.2432				Benign	18.2432				Benign	18.2432
		Benign	7.86876				Normal	-5.24621				Normal	-5.24621				Normal	-5.24621
		Benign	151.453				Normal	-5.38546				Normal	-5.38546				Normal	-5.38546
		Benign	6.36242				Normal	-5.12402				Normal	-5.12402				Normal	-5.12402
		Indeterminate	-1.70904				Indeterminate	3.05194				Indeterminate	3.05194				Indeterminate	3.05194
		Benign	41.92				Normal	-4.5329				Normal	-4.5329				Normal	-4.5329
		Benign	38.9335				Normal	-4.22121				Normal	-4.22121				Normal	-4.22121
		Urgent	38.1371				Normal	-6.96133				Normal	-6.96133				Normal	-6.96133
		Benign	139.896				Normal	114.681				Normal	114.681				Normal	114.681
		Benign	158.785				Normal	-1.72506				Normal	-1.72506				Normal	-1.72506
		Urgent	-0.582545				Normal	-4.13628				Normal	-4.13628				Normal	-4.13628
		Benign	-3.63526				Benign	18.4375				Benign	18.4375				Benign	18.4375
		Immediate	238.47				Normal	-6.13914				Normal	-6.13914				Normal	-6.13914
		Benign	16.5848				Normal	-0.314342				Normal	-0.314342				Normal	-0.314342
		Benign	6.9204				Urgent	76.4554				Immediate	107.336				Emergency	107.336
		Benign	12.779				Urgent	8.79796				Immediate	48.3216				Emergency	48.3216
		Benign	3.53644				Urgent	10.4883				Immediate	429.012				Emergency	76.4554
		Urgent	36.3101				Urgent	316.089				Immediate	692.887				Emergency	429.012
		Immediate	50.3977				Urgent	52.7257				Immediate	127.728				Emergency	8.79796
		Benign	10.2183				Urgent	15.0365				Immediate	234.856				Emergency	692.887
		Indeterminate	25.182				Urgent	20.4389				Immediate	36.1524				Emergency	127.728
		Indeterminate	1.09558				Urgent	228.292				Immediate	108.678				Emergency	234.856
		Benign	54.8175				Urgent	81.7458				Immediate	100.483				Emergency	10.4883
		Urgent	55.7037				Urgent	35.565				Immediate	31.1597				Emergency	36.1524
		Urgent	90.4978				Urgent	6.40463				Immediate	19.7994				Emergency	108.678
		Benign	103.85				Urgent	101.484				Immediate	23.6214				Emergency	316.089
		Benign	32.3691				Urgent	78.3601				Immediate	790.055				Emergency	52.7257
		Indeterminate	5.98991				Urgent	9.34699				Immediate	154.429				Emergency	15.0365
		Urgent	58.2123				Urgent	22.907				Immediate	255.061				Emergency	100.483
		Benign	184.143				Urgent	30.9605				Immediate	355.308				Emergency	20.4389
		Benign	28.6089				Urgent	65.3934				Immediate	313.21				Emergency	228.292
		Indeterminate	7.9901				Urgent	137.836				Immediate	47.775				Emergency	81.7458
		Benign	16.6501				Urgent	47.1044				Immediate	21.2288				Emergency	35.565
		Urgent	96.9566				Urgent	102.524				Immediate	140.24				Emergency	31.1597
		Benign	63.5078				Urgent	39.55				Immediate	215.942				Emergency	19.7994
		Indeterminate	65.1709				Urgent	36.5746				Immediate	147.272				Emergency	23.6214
		Benign	34.6376				Urgent	21.4263				Immediate	172.536				Emergency	790.055
		Benign	19.1309				Urgent	-1.75149				Immediate	22.0875				Emergency	6.40463
		Benign	-0.333115				Urgent	34.9566				Immediate	52.1736				Emergency	154.429
		Immediate	130.7				Urgent	58.9378				Immediate	251.721				Emergency	101.484
		Benign	12.4978				Urgent	36.0472				Immediate	360.499				Emergency	78.3601
		Immediate	19.5779				Urgent	82.8445				Immediate	126.177				Emergency	255.061
		Urgent	16.4943				Urgent	64.9821				Immediate	98.5988				Emergency	355.308
		Benign	1.80128				Urgent	4.36538				Immediate	37.3457				Emergency	9.34699
		Benign	101.385				Urgent	23.7927				Immediate	142.648				Emergency	313.21
		Benign	25.8496				Urgent	4.33678				Immediate	48.3398				Emergency	47.775
		Immediate	85.8984				Urgent	103.297				Immediate	141.616				Emergency	21.2288
		Benign	21.1231				Urgent	33.4738				Immediate	966.342				Emergency	22.907
		Immediate	1139.36				Urgent	67.379				Immediate	533.031				Emergency	30.9605
		Indeterminate	14.0048				Urgent	41.4048				Immediate	228.921				Emergency	140.24
		Benign	16.4047				Urgent	65.5578				Immediate	159.463				Emergency	65.3934
		Benign	39.5348				Urgent	127.071				Immediate	32.5346				Emergency	215.942
		Benign	147.976				Urgent	13.4152				Immediate	106.692				Emergency	137.836
		Benign	0.558684				Urgent	35.5499				Immediate	8.05131				Emergency	47.1044
		Immediate	65.1581				Urgent	3.50906				Immediate	218.821				Emergency	147.272
		Benign	17.5964				Urgent	21.2667				Immediate	44.9848				Emergency	172.536
		Benign	12.689				Urgent	280.177				Immediate	38.8809				Emergency	22.0875
		Benign	44.3523				Urgent	107.295				Immediate	178.299				Emergency	102.524
		Benign	62.6625				Urgent	29.9588				Immediate	53.5762				Emergency	52.1736
		Benign	-5.8692				Urgent	126.444				Immediate	256.005				Emergency	39.55
		Benign	43.6418				Urgent	13.3639				Immediate	102.589				Emergency	36.5746
		Benign	16.4247				Urgent	89.2239				Immediate	412.565				Emergency	21.4263
		Benign	3.85935				Urgent	11.5211				Immediate	280.045				Emergency	-1.75149
		Benign	33.8445				Urgent	38.6339				Immediate	379.286				Emergency	251.721
		Benign	-4.58001				Urgent	-1.66926				Immediate	846.588				Emergency	34.9566
		Benign	26.2395				Urgent	39.3176				Immediate	211.199				Emergency	360.499
		Benign	11.4748				Urgent	18.0353				Immediate	214.144				Emergency	58.9378
		Benign	28.5435				Urgent	3.26616				Immediate	44.0438				Emergency	36.0472
		Benign	13.3821				Urgent	5.01247				Immediate	199.508				Emergency	82.8445
		Benign	3.41327				Urgent	2.1149				Immediate	52.3117				Emergency	126.177
		Immediate	151.966				Urgent	21.436				Immediate	1003.49				Emergency	64.9821
		Benign	9.08825				Urgent	49.702				Immediate	72.1107				Emergency	98.5988
		Benign	-6.49389				Urgent	156.053				Immediate	48.3734				Emergency	4.36538
		Indeterminate	-0.372768				Urgent	6.97722				Immediate	238.47				Emergency	23.7927
		Indeterminate	81.8382				Urgent	-5.17315				Immediate	50.3977				Emergency	37.3457
		Benign	4.13061				Urgent	61.2905				Immediate	130.7				Emergency	4.33678
		Benign	9.92413				Urgent	123.775				Immediate	19.5779				Emergency	103.297
		Benign	9.22281				Urgent	16.5858				Immediate	85.8984				Emergency	142.648
		Benign	38.5669				Urgent	60.8328				Immediate	1139.36				Emergency	33.4738
		Benign	658.841				Urgent	9.31673				Immediate	65.1581				Emergency	48.3398
		Immediate	473.017				Urgent	38.1371				Immediate	151.966				Emergency	141.616
		Urgent	18.2322				Urgent	-0.582545				Immediate	473.017				Emergency	966.342
		Benign	55.2711				Urgent	36.3101				Immediate	97.508				Emergency	533.031
		Benign	0.93738				Urgent	55.7037				Immediate	81.9392				Emergency	67.379
		Benign	40.0613				Urgent	90.4978				Immediate	192.418				Emergency	228.921
		Benign	9.07048				Urgent	58.2123				Immediate	129.504				Emergency	41.4048
		Benign	9.75514				Urgent	96.9566				Immediate	80.9179				Emergency	65.5578
		Benign	-0.12013				Urgent	16.4943				Immediate	2.02202				Emergency	127.071
		Benign	15.662				Urgent	18.2322				Immediate	61.7469				Emergency	13.4152
		Benign	15.5058				Urgent	100.555				Immediate	250.106				Emergency	159.463
		Urgent	100.555				Urgent	14.9428				Immediate	420.458				Emergency	35.5499
		Benign	11.0672				Urgent	52.5389				Immediate	61.5297				Emergency	32.5346
		Benign	-1.60069				Urgent	428.083				Immediate	29.7285				Emergency	106.692
		Benign	41.4097				Urgent	15.7378				Immediate	18.5437				Emergency	8.05131
		Urgent	14.9428				Urgent	11.9764									Emergency	3.50906
		Urgent	52.5389				Urgent	2.44254									Emergency	218.821
		Urgent	428.083				Urgent	16.3691									Emergency	44.9848
		Urgent	15.7378				Urgent	20.1226									Emergency	38.8809
		Urgent	11.9764				Urgent	1.39477									Emergency	178.299
		Benign	34.3274				Urgent	3.5217									Emergency	21.2667
		Benign	29.0781				Urgent	1.94118									Emergency	53.5762
		Immediate	97.508				Urgent	0.389996									Emergency	256.005
		Benign	7.94227				Urgent	52.6865									Emergency	102.589
		Benign	12.0427				Urgent	65.9609									Emergency	412.565
		Benign	-6.03596				Urgent	69.6242									Emergency	280.045
		Immediate	81.9392				Urgent	19.9234									Emergency	280.177
		Benign	1.71037				Urgent	3.02009									Emergency	107.295
		Benign	23.5468				Urgent	-2.28514									Emergency	29.9588
		Benign	74.6314				Urgent	12.9846									Emergency	126.444
		Benign	-5.51476				Urgent	8.67511									Emergency	13.3639
		Immediate	192.418				Urgent	304.44									Emergency	89.2239
		Benign	53.4986				Urgent	21.3978									Emergency	379.286
		Urgent	2.44254				Urgent	26.8907									Emergency	11.5211
		Urgent	16.3691				Urgent	10.1549									Emergency	38.6339
		Immediate	129.504				Urgent	52.3996									Emergency	-1.66926
		Immediate	80.9179				Urgent	237.724									Emergency	39.3176
		Urgent	20.1226				Urgent	-0.927662									Emergency	18.0353
		Benign	-0.113653				Urgent	187.21									Emergency	846.588
		Immediate	2.02202				Urgent	447.448									Emergency	3.26616
		Benign	-5.89354				Urgent	-4.52549									Emergency	211.199
		Benign	13.9812				Urgent	186.664									Emergency	5.01247
		Urgent	1.39477				Urgent	125.943									Emergency	2.1149
		Benign	32.7878				Urgent	23.5324									Emergency	21.436
		Benign	16.9687				Urgent	113.023									Emergency	49.702
		Urgent	3.5217				Urgent	24.78									Emergency	214.144
		Indeterminate	71.1147				Urgent	48.9162									Emergency	44.0438
		Benign	189.804				Urgent	22.6347									Emergency	156.053
		Benign	7.01942				Urgent	73.7791									Emergency	199.508
		Benign	88.0495				Urgent	131.922									Emergency	52.3117
		Benign	10.9268				Urgent	29.4777									Emergency	6.97722
		Benign	-6.48389				Urgent	5.86245									Emergency	-5.17315
		Urgent	1.94118														Emergency	1003.49
		Indeterminate	334.839														Emergency	61.2905
		Benign	20.9742														Emergency	123.775
		Urgent	0.389996														Emergency	72.1107
		Urgent	52.6865														Emergency	16.5858
		Urgent	65.9609														Emergency	60.8328
		Immediate	61.7469														Emergency	48.3734
		Benign	175.807														Emergency	9.31673
		Urgent	69.6242														Emergency	38.1371
		Benign	55.3762														Emergency	-0.582545
		Immediate	250.106														Emergency	238.47
		Urgent	19.9234														Emergency	36.3101
		Benign	47.9423														Emergency	50.3977
		Urgent	3.02009														Emergency	55.7037
		Benign	23.4858														Emergency	90.4978
		Immediate	420.458														Emergency	58.2123
		Immediate	61.5297														Emergency	96.9566
		Urgent	-2.28514														Emergency	130.7
		Indeterminate	4.91536														Emergency	19.5779
		Urgent	12.9846														Emergency	16.4943
		Benign	31.2038														Emergency	85.8984
		Immediate	29.7285														Emergency	1139.36
		Urgent	8.67511														Emergency	65.1581
		Benign	0.475399														Emergency	151.966
		Benign	130.758														Emergency	473.017
		Indeterminate	-2.54027														Emergency	18.2322
		Urgent	304.44														Emergency	100.555
		Benign	65.2756														Emergency	14.9428
		Benign	26.4564														Emergency	52.5389
		Urgent	21.3978														Emergency	428.083
		Benign	2.74995														Emergency	15.7378
		Urgent	26.8907														Emergency	11.9764
		Urgent	10.1549														Emergency	97.508
		Urgent	52.3996														Emergency	81.9392
		Benign	14.3621														Emergency	192.418
		Benign	11.0766														Emergency	2.44254
		Benign	-3.11989														Emergency	16.3691
		Benign	1.57629														Emergency	129.504
		Urgent	237.724														Emergency	80.9179
		Benign	3.12314														Emergency	20.1226
		Benign	0.92539														Emergency	2.02202
		Urgent	-0.927662														Emergency	1.39477
		Urgent	187.21														Emergency	3.5217
		Benign	322.114														Emergency	1.94118
		Benign	11.0991														Emergency	0.389996
		Urgent	447.448														Emergency	52.6865
		Urgent	-4.52549														Emergency	65.9609
		Urgent	186.664														Emergency	61.7469
		Urgent	125.943														Emergency	69.6242
		Urgent	23.5324														Emergency	250.106
		Urgent	113.023														Emergency	19.9234
		Benign	13.7821														Emergency	3.02009
		Urgent	24.78														Emergency	420.458
		Urgent	48.9162														Emergency	61.5297
		Indeterminate	37.7929														Emergency	-2.28514
		Urgent	22.6347														Emergency	12.9846
		Indeterminate	66.4728														Emergency	29.7285
		Benign	58.6939														Emergency	8.67511
		Benign	-2.02291														Emergency	304.44
		Benign	62.9794														Emergency	21.3978
		Indeterminate	-4.90759														Emergency	26.8907
		Benign	8.19313														Emergency	10.1549
		Benign	29.0777														Emergency	52.3996
		Benign	247.495														Emergency	237.724
		Indeterminate	22.4621														Emergency	-0.927662
		Benign	90.8291														Emergency	187.21
		Benign	57.0188														Emergency	447.448
		Immediate	18.5437														Emergency	-4.52549
		Urgent	73.7791														Emergency	186.664
		Benign	30.7233														Emergency	125.943
		Urgent	131.922														Emergency	23.5324
		Benign	12.1477														Emergency	113.023
		Benign	91.8884														Emergency	24.78
		Urgent	29.4777														Emergency	48.9162
		Indeterminate	6.22567														Emergency	22.6347
		Benign	25.3386														Emergency	18.5437
		Benign	18.2432														Emergency	73.7791
		Indeterminate	3.05194														Emergency	131.922
		Benign	18.4375														Emergency	29.4777
		Urgent	5.86245														Emergency	5.86245

## Sheet: Figure 5
suppTable 1. Subgroup analysis: Change in radiology workflow outcomes before and after ADA-aided triage in subgroups of emergency cases
		Pre-ADA	Post-ADA	Difference from pre-ADA to post-ADA	P-value*	P-value** for Immediate vs. Urgent
Immediate (n=80)
	Wait_time (median [IQR])	422.25 [276.88, 570.38]	32.75 [1.00, 74.62]	-350.00 [-483.38, -223.12]	<0.0001	0.002
	Reading_time (median [IQR])	27.75 [20.88, 35.12]	29.75 [24.50, 34.62]	1.75 [-4.50, 8.62]	0.2388	0.405
	TAT (median [IQR])	429.75 [294.75, 585.38]	44.25 [27.38, 92.62]	-355.00 [-492.88, -226.25]	<0.0001	0.002
Urgent (n=117)
	Wait_time (median [IQR])	422.50 [285.50, 577.00]	122.50 [39.00, 336.00]	-245.50 [-430.50, -8.00]	<0.0001
	Reading_time (median [IQR])	29.50 [24.50, 35.00]	30.00 [25.00, 36.00]	-0.50 [-6.50, 6.00]	0.9078
	TAT (median [IQR])	447.50 [306.50, 610.50]	137.50 [59.50, 356.50]	-245.50 [-440.50, -1.00]	<0.0001
Control (Non-emergency) (n=1598)
	Wait_time (median [IQR])	327.00 [146.00, 503.00]	364.75 [212.12, 519.50]	79.25 [-42.38, 155.50]	<0.0001
	Reading_time (median [IQR])	31.00 [25.00, 36.50]	28.00 [23.00, 34.50]	-1.50 [-9.00, 5.00]	<0.0001
	TAT (median [IQR])	357.00 [176.50, 528.50]	393.00 [240.62, 544.00]	72.75 [-48.25, 154.00]	<0.0001
Immediate (n=80)
	Wait_time (mean (SD))	430.08 (190.02)	70.72 (128.71)
	Reading_time (mean (SD))	28.96 (9.79)	29.97 (7.31)
	TAT (mean (SD))	449.48 (192.61)	91.37 (127.44)
Urgent (n=117)
	Wait_time (mean (SD))	441.02 (194.36)	199.82 (197.75)
	Reading_time (mean (SD))	30.12 (8.77)	30.48 (7.91)
	TAT (mean (SD))	463.69 (197.88)	221.51 (196.67)
Control (Non-emergency) (n=1598)
	Wait_time (mean (SD))	335.09 (217.10)	365.96 (192.87)
	Reading_time (mean (SD))	31.19 (8.91)	29.70 (9.19)
	TAT (mean (SD))	364.34 (218.01)	393.22 (192.10)
Data are expressed as mean (SD) or median [IQR].
* Wilcoxon signed-rank test was used.
** Wilcoxon rank-sum test was used.

## Sheet: Supplementary figure 2
Hemorrhage							Hydrocephalus							Brain mass-like disease							infarction							Etc
Internal validation			External validation				Internal validation			External validation				Internal validation			External validation				Internal validation			External validation				Internal validation			External validation
Disease	Ground truth	Anomaly score	Disease	Ground truth	Anomaly score		Disease	Ground truth	Anomaly score	Disease	Ground truth	Anomaly score		Disease	Ground truth	Anomaly score	Disease	Ground truth	Anomaly score		Disease	Ground truth	Anomaly score	Disease	Ground truth	Anomaly score		Disease	Ground truth	Anomaly score	Disease	Ground truth	Anomaly score
	Control	-3.87981		Control	10.4021			Control	-3.87981		Control	10.4021			Control	-3.87981		Control	10.4021			Control	-3.87981		Control	10.4021			Control	-3.87981		Control	10.4021
	Control	-4.51801		Control	39.4532			Control	-4.51801		Control	39.4532			Control	-4.51801		Control	39.4532			Control	-4.51801		Control	39.4532			Control	-4.51801		Control	39.4532
	Control	28.2799		Control	-5.78014			Control	28.2799		Control	-5.78014			Control	28.2799		Control	-5.78014			Control	28.2799		Control	-5.78014			Control	28.2799		Control	-5.78014
	Control	38.2561		Control	2.40228			Control	38.2561		Control	2.40228			Control	38.2561		Control	2.40228			Control	38.2561		Control	2.40228			Control	38.2561		Control	2.40228
	Control	8.83391		Control	-2.49099			Control	8.83391		Control	-2.49099			Control	8.83391		Control	-2.49099			Control	8.83391		Control	-2.49099			Control	8.83391		Control	-2.49099
	Control	1.72346		Control	-3.29519			Control	1.72346		Control	-3.29519			Control	1.72346		Control	-3.29519			Control	1.72346		Control	-3.29519			Control	1.72346		Control	-3.29519
	Control	4.89437		Control	8.99529			Control	4.89437		Control	8.99529			Control	4.89437		Control	8.99529			Control	4.89437		Control	8.99529			Control	4.89437		Control	8.99529
	Control	-2.59711		Control	-0.801283			Control	-2.59711		Control	-0.801283			Control	-2.59711		Control	-0.801283			Control	-2.59711		Control	-0.801283			Control	-2.59711		Control	-0.801283
	Control	-4.51111		Control	10.1145			Control	-4.51111		Control	10.1145			Control	-4.51111		Control	10.1145			Control	-4.51111		Control	10.1145			Control	-4.51111		Control	10.1145
	Control	114.148		Control	11.5608			Control	114.148		Control	11.5608			Control	114.148		Control	11.5608			Control	114.148		Control	11.5608			Control	114.148		Control	11.5608
	Control	10.6384		Control	0.782673			Control	10.6384		Control	0.782673			Control	10.6384		Control	0.782673			Control	10.6384		Control	0.782673			Control	10.6384		Control	0.782673
	Control	31.1965		Control	3.30334			Control	31.1965		Control	3.30334			Control	31.1965		Control	3.30334			Control	31.1965		Control	3.30334			Control	31.1965		Control	3.30334
	Control	9.81423		Control	-2.51005			Control	9.81423		Control	-2.51005			Control	9.81423		Control	-2.51005			Control	9.81423		Control	-2.51005			Control	9.81423		Control	-2.51005
	Control	2.32717		Control	-5.64143			Control	2.32717		Control	-5.64143			Control	2.32717		Control	-5.64143			Control	2.32717		Control	-5.64143			Control	2.32717		Control	-5.64143
	Control	0.285162		Control	41.8304			Control	0.285162		Control	41.8304			Control	0.285162		Control	41.8304			Control	0.285162		Control	41.8304			Control	0.285162		Control	41.8304
	Control	22.829		Control	-0.260788			Control	22.829		Control	-0.260788			Control	22.829		Control	-0.260788			Control	22.829		Control	-0.260788			Control	22.829		Control	-0.260788
	Control	18.7225		Control	1.29444			Control	18.7225		Control	1.29444			Control	18.7225		Control	1.29444			Control	18.7225		Control	1.29444			Control	18.7225		Control	1.29444
	Control	0.357191		Control	9.91285			Control	0.357191		Control	9.91285			Control	0.357191		Control	9.91285			Control	0.357191		Control	9.91285			Control	0.357191		Control	9.91285
	Control	0.918406		Control	14.9622			Control	0.918406		Control	14.9622			Control	0.918406		Control	14.9622			Control	0.918406		Control	14.9622			Control	0.918406		Control	14.9622
	Control	153.993		Control	-4.03683			Control	153.993		Control	-4.03683			Control	153.993		Control	-4.03683			Control	153.993		Control	-4.03683			Control	153.993		Control	-4.03683
	Control	-4.59863		Control	17.7813			Control	-4.59863		Control	17.7813			Control	-4.59863		Control	17.7813			Control	-4.59863		Control	17.7813			Control	-4.59863		Control	17.7813
	Control	2.88088		Control	-3.49157			Control	2.88088		Control	-3.49157			Control	2.88088		Control	-3.49157			Control	2.88088		Control	-3.49157			Control	2.88088		Control	-3.49157
	Control	9.83916		Control	36.4253			Control	9.83916		Control	36.4253			Control	9.83916		Control	36.4253			Control	9.83916		Control	36.4253			Control	9.83916		Control	36.4253
	Control	-6.88518		Control	13.1524			Control	-6.88518		Control	13.1524			Control	-6.88518		Control	13.1524			Control	-6.88518		Control	13.1524			Control	-6.88518		Control	13.1524
	Control	7.32872		Control	-0.490951			Control	7.32872		Control	-0.490951			Control	7.32872		Control	-0.490951			Control	7.32872		Control	-0.490951			Control	7.32872		Control	-0.490951
	Control	3.48947		Control	1.85304			Control	3.48947		Control	1.85304			Control	3.48947		Control	1.85304			Control	3.48947		Control	1.85304			Control	3.48947		Control	1.85304
	Control	59.6484		Control	12.2436			Control	59.6484		Control	12.2436			Control	59.6484		Control	12.2436			Control	59.6484		Control	12.2436			Control	59.6484		Control	12.2436
	Control	38.818		Control	8.57947			Control	38.818		Control	8.57947			Control	38.818		Control	8.57947			Control	38.818		Control	8.57947			Control	38.818		Control	8.57947
	Control	5.08694		Control	22.403			Control	5.08694		Control	22.403			Control	5.08694		Control	22.403			Control	5.08694		Control	22.403			Control	5.08694		Control	22.403
	Control	4.79154		Control	-6.14265			Control	4.79154		Control	-6.14265			Control	4.79154		Control	-6.14265			Control	4.79154		Control	-6.14265			Control	4.79154		Control	-6.14265
	Control	-0.915111		Control	14.7475			Control	-0.915111		Control	14.7475			Control	-0.915111		Control	14.7475			Control	-0.915111		Control	14.7475			Control	-0.915111		Control	14.7475
	Control	-5.25521		Control	6.65266			Control	-5.25521		Control	6.65266			Control	-5.25521		Control	6.65266			Control	-5.25521		Control	6.65266			Control	-5.25521		Control	6.65266
	Control	242.016		Control	-5.67487			Control	242.016		Control	-5.67487			Control	242.016		Control	-5.67487			Control	242.016		Control	-5.67487			Control	242.016		Control	-5.67487
	Control	-3.82632		Control	7.70058			Control	-3.82632		Control	7.70058			Control	-3.82632		Control	7.70058			Control	-3.82632		Control	7.70058			Control	-3.82632		Control	7.70058
	Control	-5.23634		Control	5.75921			Control	-5.23634		Control	5.75921			Control	-5.23634		Control	5.75921			Control	-5.23634		Control	5.75921			Control	-5.23634		Control	5.75921
	Control	3.62517		Control	14.5491			Control	3.62517		Control	14.5491			Control	3.62517		Control	14.5491			Control	3.62517		Control	14.5491			Control	3.62517		Control	14.5491
	Control	70.9216		Control	16.1663			Control	70.9216		Control	16.1663			Control	70.9216		Control	16.1663			Control	70.9216		Control	16.1663			Control	70.9216		Control	16.1663
	Control	-3.82341		Control	9.32261			Control	-3.82341		Control	9.32261			Control	-3.82341		Control	9.32261			Control	-3.82341		Control	9.32261			Control	-3.82341		Control	9.32261
	Control	-7.33507		Control	-4.39641			Control	-7.33507		Control	-4.39641			Control	-7.33507		Control	-4.39641			Control	-7.33507		Control	-4.39641			Control	-7.33507		Control	-4.39641
	Control	155.4		Control	1.34737			Control	155.4		Control	1.34737			Control	155.4		Control	1.34737			Control	155.4		Control	1.34737			Control	155.4		Control	1.34737
	Control	10.3239		Control	-2.96063			Control	10.3239		Control	-2.96063			Control	10.3239		Control	-2.96063			Control	10.3239		Control	-2.96063			Control	10.3239		Control	-2.96063
	Control	0.812475		Control	11.0896			Control	0.812475		Control	11.0896			Control	0.812475		Control	11.0896			Control	0.812475		Control	11.0896			Control	0.812475		Control	11.0896
	Control	21.5574		Control	-1.36459			Control	21.5574		Control	-1.36459			Control	21.5574		Control	-1.36459			Control	21.5574		Control	-1.36459			Control	21.5574		Control	-1.36459
	Control	96.0455		Control	0.348358			Control	96.0455		Control	0.348358			Control	96.0455		Control	0.348358			Control	96.0455		Control	0.348358			Control	96.0455		Control	0.348358
	Control	-3.71991		Control	6.01493			Control	-3.71991		Control	6.01493			Control	-3.71991		Control	6.01493			Control	-3.71991		Control	6.01493			Control	-3.71991		Control	6.01493
	Control	-6.98057		Control	-3.34396			Control	-6.98057		Control	-3.34396			Control	-6.98057		Control	-3.34396			Control	-6.98057		Control	-3.34396			Control	-6.98057		Control	-3.34396
	Control	-6.9326		Control	-4.00297			Control	-6.9326		Control	-4.00297			Control	-6.9326		Control	-4.00297			Control	-6.9326		Control	-4.00297			Control	-6.9326		Control	-4.00297
	Control	45.2574		Control	-1.95317			Control	45.2574		Control	-1.95317			Control	45.2574		Control	-1.95317			Control	45.2574		Control	-1.95317			Control	45.2574		Control	-1.95317
	Control	-2.95019		Control	-0.184794			Control	-2.95019		Control	-0.184794			Control	-2.95019		Control	-0.184794			Control	-2.95019		Control	-0.184794			Control	-2.95019		Control	-0.184794
	Control	6.0707		Control	8.94985			Control	6.0707		Control	8.94985			Control	6.0707		Control	8.94985			Control	6.0707		Control	8.94985			Control	6.0707		Control	8.94985
	Control	26.8889		Control	-6.22988			Control	26.8889		Control	-6.22988			Control	26.8889		Control	-6.22988			Control	26.8889		Control	-6.22988			Control	26.8889		Control	-6.22988
	Control	29.2959		Control	2.10382			Control	29.2959		Control	2.10382			Control	29.2959		Control	2.10382			Control	29.2959		Control	2.10382			Control	29.2959		Control	2.10382
	Control	217.991		Control	-1.63001			Control	217.991		Control	-1.63001			Control	217.991		Control	-1.63001			Control	217.991		Control	-1.63001			Control	217.991		Control	-1.63001
	Control	21.8028		Control	13.8942			Control	21.8028		Control	13.8942			Control	21.8028		Control	13.8942			Control	21.8028		Control	13.8942			Control	21.8028		Control	13.8942
	Control	3.18043		Control	3.83911			Control	3.18043		Control	3.83911			Control	3.18043		Control	3.83911			Control	3.18043		Control	3.83911			Control	3.18043		Control	3.83911
	Control	-1.54408		Control	32.4753			Control	-1.54408		Control	32.4753			Control	-1.54408		Control	32.4753			Control	-1.54408		Control	32.4753			Control	-1.54408		Control	32.4753
	Control	-2.49873		Control	38.1153			Control	-2.49873		Control	38.1153			Control	-2.49873		Control	38.1153			Control	-2.49873		Control	38.1153			Control	-2.49873		Control	38.1153
	Control	-4.47644		Control	18.3599			Control	-4.47644		Control	18.3599			Control	-4.47644		Control	18.3599			Control	-4.47644		Control	18.3599			Control	-4.47644		Control	18.3599
	Control	93.4181		Control	-3.78273			Control	93.4181		Control	-3.78273			Control	93.4181		Control	-3.78273			Control	93.4181		Control	-3.78273			Control	93.4181		Control	-3.78273
	Control	11.512		Control	-1.49703			Control	11.512		Control	-1.49703			Control	11.512		Control	-1.49703			Control	11.512		Control	-1.49703			Control	11.512		Control	-1.49703
	Control	25.584		Control	-2.53888			Control	25.584		Control	-2.53888			Control	25.584		Control	-2.53888			Control	25.584		Control	-2.53888			Control	25.584		Control	-2.53888
	Control	15.0832		Control	-4.81617			Control	15.0832		Control	-4.81617			Control	15.0832		Control	-4.81617			Control	15.0832		Control	-4.81617			Control	15.0832		Control	-4.81617
	Control	29.8827		Control	17.3119			Control	29.8827		Control	17.3119			Control	29.8827		Control	17.3119			Control	29.8827		Control	17.3119			Control	29.8827		Control	17.3119
	Control	11.9599		Control	1.79197			Control	11.9599		Control	1.79197			Control	11.9599		Control	1.79197			Control	11.9599		Control	1.79197			Control	11.9599		Control	1.79197
	Control	-5.08971		Control	5.37626			Control	-5.08971		Control	5.37626			Control	-5.08971		Control	5.37626			Control	-5.08971		Control	5.37626			Control	-5.08971		Control	5.37626
	Control	9.05401		Control	7.50273			Control	9.05401		Control	7.50273			Control	9.05401		Control	7.50273			Control	9.05401		Control	7.50273			Control	9.05401		Control	7.50273
	Control	11.791		Control	78.0988			Control	11.791		Control	78.0988			Control	11.791		Control	78.0988			Control	11.791		Control	78.0988			Control	11.791		Control	78.0988
	Control	-4.70897		Control	-3.57557			Control	-4.70897		Control	-3.57557			Control	-4.70897		Control	-3.57557			Control	-4.70897		Control	-3.57557			Control	-4.70897		Control	-3.57557
	Control	-4.57487		Control	25.4913			Control	-4.57487		Control	25.4913			Control	-4.57487		Control	25.4913			Control	-4.57487		Control	25.4913			Control	-4.57487		Control	25.4913
	Control	70.9817		Control	-5.71127			Control	70.9817		Control	-5.71127			Control	70.9817		Control	-5.71127			Control	70.9817		Control	-5.71127			Control	70.9817		Control	-5.71127
	Control	35.6178		Control	8.40721			Control	35.6178		Control	8.40721			Control	35.6178		Control	8.40721			Control	35.6178		Control	8.40721			Control	35.6178		Control	8.40721
	Control	-2.55105		Control	8.27407			Control	-2.55105		Control	8.27407			Control	-2.55105		Control	8.27407			Control	-2.55105		Control	8.27407			Control	-2.55105		Control	8.27407
	Control	12.9758		Control	1.86027			Control	12.9758		Control	1.86027			Control	12.9758		Control	1.86027			Control	12.9758		Control	1.86027			Control	12.9758		Control	1.86027
	Control	-0.239915		Control	-6.79504			Control	-0.239915		Control	-6.79504			Control	-0.239915		Control	-6.79504			Control	-0.239915		Control	-6.79504			Control	-0.239915		Control	-6.79504
	Control	-0.370414		Control	12.4647			Control	-0.370414		Control	12.4647			Control	-0.370414		Control	12.4647			Control	-0.370414		Control	12.4647			Control	-0.370414		Control	12.4647
	Control	11.2817		Control	-0.575805			Control	11.2817		Control	-0.575805			Control	11.2817		Control	-0.575805			Control	11.2817		Control	-0.575805			Control	11.2817		Control	-0.575805
	Control	152.808		Control	-2.86702			Control	152.808		Control	-2.86702			Control	152.808		Control	-2.86702			Control	152.808		Control	-2.86702			Control	152.808		Control	-2.86702
	Control	12.9227		Control	4.52175			Control	12.9227		Control	4.52175			Control	12.9227		Control	4.52175			Control	12.9227		Control	4.52175			Control	12.9227		Control	4.52175
	Control	-0.742616		Control	-2.95674			Control	-0.742616		Control	-2.95674			Control	-0.742616		Control	-2.95674			Control	-0.742616		Control	-2.95674			Control	-0.742616		Control	-2.95674
	Control	-2.27703		Control	-6.19524			Control	-2.27703		Control	-6.19524			Control	-2.27703		Control	-6.19524			Control	-2.27703		Control	-6.19524			Control	-2.27703		Control	-6.19524
	Control	-5.88081		Control	12.4887			Control	-5.88081		Control	12.4887			Control	-5.88081		Control	12.4887			Control	-5.88081		Control	12.4887			Control	-5.88081		Control	12.4887
	Control	7.931		Control	2.50818			Control	7.931		Control	2.50818			Control	7.931		Control	2.50818			Control	7.931		Control	2.50818			Control	7.931		Control	2.50818
	Control	0.100277		Control	-5.62758			Control	0.100277		Control	-5.62758			Control	0.100277		Control	-5.62758			Control	0.100277		Control	-5.62758			Control	0.100277		Control	-5.62758
	Control	-1.61547		Control	305.965			Control	-1.61547		Control	305.965			Control	-1.61547		Control	305.965			Control	-1.61547		Control	305.965			Control	-1.61547		Control	305.965
	Control	9.337		Control	9.81717			Control	9.337		Control	9.81717			Control	9.337		Control	9.81717			Control	9.337		Control	9.81717			Control	9.337		Control	9.81717
	Control	-3.37067		Control	37.8589			Control	-3.37067		Control	37.8589			Control	-3.37067		Control	37.8589			Control	-3.37067		Control	37.8589			Control	-3.37067		Control	37.8589
	Control	-6.20237		Control	-5.27687			Control	-6.20237		Control	-5.27687			Control	-6.20237		Control	-5.27687			Control	-6.20237		Control	-5.27687			Control	-6.20237		Control	-5.27687
	Control	-6.58444		Control	-4.47167			Control	-6.58444		Control	-4.47167			Control	-6.58444		Control	-4.47167			Control	-6.58444		Control	-4.47167			Control	-6.58444		Control	-4.47167
	Control	3.31548		Control	18.4189			Control	3.31548		Control	18.4189			Control	3.31548		Control	18.4189			Control	3.31548		Control	18.4189			Control	3.31548		Control	18.4189
	Control	-5.15498		Control	26.8711			Control	-5.15498		Control	26.8711			Control	-5.15498		Control	26.8711			Control	-5.15498		Control	26.8711			Control	-5.15498		Control	26.8711
	Control	53.5073		Control	22.4511			Control	53.5073		Control	22.4511			Control	53.5073		Control	22.4511			Control	53.5073		Control	22.4511			Control	53.5073		Control	22.4511
	Control	-4.04838		Control	1.34781			Control	-4.04838		Control	1.34781			Control	-4.04838		Control	1.34781			Control	-4.04838		Control	1.34781			Control	-4.04838		Control	1.34781
	Control	-0.124806		Control	16.9615			Control	-0.124806		Control	16.9615			Control	-0.124806		Control	16.9615			Control	-0.124806		Control	16.9615			Control	-0.124806		Control	16.9615
	Control	23.5643		Control	20.8228			Control	23.5643		Control	20.8228			Control	23.5643		Control	20.8228			Control	23.5643		Control	20.8228			Control	23.5643		Control	20.8228
	Control	29.3586		Control	6.58615			Control	29.3586		Control	6.58615			Control	29.3586		Control	6.58615			Control	29.3586		Control	6.58615			Control	29.3586		Control	6.58615
	Control	-4.22986		Control	14.8883			Control	-4.22986		Control	14.8883			Control	-4.22986		Control	14.8883			Control	-4.22986		Control	14.8883			Control	-4.22986		Control	14.8883
	Control	-4.84574		Control	33.0947			Control	-4.84574		Control	33.0947			Control	-4.84574		Control	33.0947			Control	-4.84574		Control	33.0947			Control	-4.84574		Control	33.0947
	Control	-2.34996		Control	-3.70312			Control	-2.34996		Control	-3.70312			Control	-2.34996		Control	-3.70312			Control	-2.34996		Control	-3.70312			Control	-2.34996		Control	-3.70312
	Control	-5.14488		Control	-5.48366			Control	-5.14488		Control	-5.48366			Control	-5.14488		Control	-5.48366			Control	-5.14488		Control	-5.48366			Control	-5.14488		Control	-5.48366
	Control	3.74348		Control	33.1687			Control	3.74348		Control	33.1687			Control	3.74348		Control	33.1687			Control	3.74348		Control	33.1687			Control	3.74348		Control	33.1687
	Control	5.18811		Control	-1.99626			Control	5.18811		Control	-1.99626			Control	5.18811		Control	-1.99626			Control	5.18811		Control	-1.99626			Control	5.18811		Control	-1.99626
	Control	-4.45944		Control	-2.56821			Control	-4.45944		Control	-2.56821			Control	-4.45944		Control	-2.56821			Control	-4.45944		Control	-2.56821			Control	-4.45944		Control	-2.56821
	Control	13.8045		Control	-4.88901			Control	13.8045		Control	-4.88901			Control	13.8045		Control	-4.88901			Control	13.8045		Control	-4.88901			Control	13.8045		Control	-4.88901
	Control	-4.49927		Control	-4.13236			Control	-4.49927		Control	-4.13236			Control	-4.49927		Control	-4.13236			Control	-4.49927		Control	-4.13236			Control	-4.49927		Control	-4.13236
	Control	52.2273		Control	86.52			Control	52.2273		Control	86.52			Control	52.2273		Control	86.52			Control	52.2273		Control	86.52			Control	52.2273		Control	86.52
	Control	-3.57374		Control	-4.01385			Control	-3.57374		Control	-4.01385			Control	-3.57374		Control	-4.01385			Control	-3.57374		Control	-4.01385			Control	-3.57374		Control	-4.01385
	Control	18.9888		Control	-0.58661			Control	18.9888		Control	-0.58661			Control	18.9888		Control	-0.58661			Control	18.9888		Control	-0.58661			Control	18.9888		Control	-0.58661
	Control	16.5614		Control	15.9489			Control	16.5614		Control	15.9489			Control	16.5614		Control	15.9489			Control	16.5614		Control	15.9489			Control	16.5614		Control	15.9489
	Control	-1.92959		Control	-6.98636			Control	-1.92959		Control	-6.98636			Control	-1.92959		Control	-6.98636			Control	-1.92959		Control	-6.98636			Control	-1.92959		Control	-6.98636
	Control	68.0179		Control	-3.05055			Control	68.0179		Control	-3.05055			Control	68.0179		Control	-3.05055			Control	68.0179		Control	-3.05055			Control	68.0179		Control	-3.05055
	Control	19.6214		Control	-5.62818			Control	19.6214		Control	-5.62818			Control	19.6214		Control	-5.62818			Control	19.6214		Control	-5.62818			Control	19.6214		Control	-5.62818
	Control	45.4112		Control	21.1823			Control	45.4112		Control	21.1823			Control	45.4112		Control	21.1823			Control	45.4112		Control	21.1823			Control	45.4112		Control	21.1823
	Control	24.6868		Control	1.80905			Control	24.6868		Control	1.80905			Control	24.6868		Control	1.80905			Control	24.6868		Control	1.80905			Control	24.6868		Control	1.80905
	Control	21.077		Control	4.02821			Control	21.077		Control	4.02821			Control	21.077		Control	4.02821			Control	21.077		Control	4.02821			Control	21.077		Control	4.02821
	Control	-7.02168		Control	6.60076			Control	-7.02168		Control	6.60076			Control	-7.02168		Control	6.60076			Control	-7.02168		Control	6.60076			Control	-7.02168		Control	6.60076
	Control	2.8094		Control	-5.72375			Control	2.8094		Control	-5.72375			Control	2.8094		Control	-5.72375			Control	2.8094		Control	-5.72375			Control	2.8094		Control	-5.72375
	Control	14.4493		Control	5.06607			Control	14.4493		Control	5.06607			Control	14.4493		Control	5.06607			Control	14.4493		Control	5.06607			Control	14.4493		Control	5.06607
	Control	9.26788		Control	0.966152			Control	9.26788		Control	0.966152			Control	9.26788		Control	0.966152			Control	9.26788		Control	0.966152			Control	9.26788		Control	0.966152
	Control	29.2179		Control	4.82707			Control	29.2179		Control	4.82707			Control	29.2179		Control	4.82707			Control	29.2179		Control	4.82707			Control	29.2179		Control	4.82707
	Control	-3.14843		Control	-6.39086			Control	-3.14843		Control	-6.39086			Control	-3.14843		Control	-6.39086			Control	-3.14843		Control	-6.39086			Control	-3.14843		Control	-6.39086
	Control	-0.362246		Control	2.24005			Control	-0.362246		Control	2.24005			Control	-0.362246		Control	2.24005			Control	-0.362246		Control	2.24005			Control	-0.362246		Control	2.24005
	Control	6.82785		Control	8.965			Control	6.82785		Control	8.965			Control	6.82785		Control	8.965			Control	6.82785		Control	8.965			Control	6.82785		Control	8.965
	Control	45.6267		Control	9.07598			Control	45.6267		Control	9.07598			Control	45.6267		Control	9.07598			Control	45.6267		Control	9.07598			Control	45.6267		Control	9.07598
	Control	7.29529		Control	8.42807			Control	7.29529		Control	8.42807			Control	7.29529		Control	8.42807			Control	7.29529		Control	8.42807			Control	7.29529		Control	8.42807
	Control	-6.55209		Control	-5.19108			Control	-6.55209		Control	-5.19108			Control	-6.55209		Control	-5.19108			Control	-6.55209		Control	-5.19108			Control	-6.55209		Control	-5.19108
	Control	4.59733		Control	-1.5843			Control	4.59733		Control	-1.5843			Control	4.59733		Control	-1.5843			Control	4.59733		Control	-1.5843			Control	4.59733		Control	-1.5843
	Control	5.08209		Control	31.2939			Control	5.08209		Control	31.2939			Control	5.08209		Control	31.2939			Control	5.08209		Control	31.2939			Control	5.08209		Control	31.2939
	Control	30.7033		Control	-1.81			Control	30.7033		Control	-1.81			Control	30.7033		Control	-1.81			Control	30.7033		Control	-1.81			Control	30.7033		Control	-1.81
	Control	-0.646383		Control	52.3976			Control	-0.646383		Control	52.3976			Control	-0.646383		Control	52.3976			Control	-0.646383		Control	52.3976			Control	-0.646383		Control	52.3976
	Control	-2.37955		Control	18.2168			Control	-2.37955		Control	18.2168			Control	-2.37955		Control	18.2168			Control	-2.37955		Control	18.2168			Control	-2.37955		Control	18.2168
	Control	42.6838		Control	-5.59903			Control	42.6838		Control	-5.59903			Control	42.6838		Control	-5.59903			Control	42.6838		Control	-5.59903			Control	42.6838		Control	-5.59903
	Control	-3.93173		Control	4.91663			Control	-3.93173		Control	4.91663			Control	-3.93173		Control	4.91663			Control	-3.93173		Control	4.91663			Control	-3.93173		Control	4.91663
	Control	-2.81987		Control	-1.39904			Control	-2.81987		Control	-1.39904			Control	-2.81987		Control	-1.39904			Control	-2.81987		Control	-1.39904			Control	-2.81987		Control	-1.39904
	Control	-0.502319		Control	5.42219			Control	-0.502319		Control	5.42219			Control	-0.502319		Control	5.42219			Control	-0.502319		Control	5.42219			Control	-0.502319		Control	5.42219
	Control	10.3429		Control	17.4422			Control	10.3429		Control	17.4422			Control	10.3429		Control	17.4422			Control	10.3429		Control	17.4422			Control	10.3429		Control	17.4422
	Control	15.6141		Control	18.4081			Control	15.6141		Control	18.4081			Control	15.6141		Control	18.4081			Control	15.6141		Control	18.4081			Control	15.6141		Control	18.4081
	Control	1.69425		Control	2.29304			Control	1.69425		Control	2.29304			Control	1.69425		Control	2.29304			Control	1.69425		Control	2.29304			Control	1.69425		Control	2.29304
	Control	8.76108		Control	-2.24825			Control	8.76108		Control	-2.24825			Control	8.76108		Control	-2.24825			Control	8.76108		Control	-2.24825			Control	8.76108		Control	-2.24825
	Control	-4.34372		Control	-4.20317			Control	-4.34372		Control	-4.20317			Control	-4.34372		Control	-4.20317			Control	-4.34372		Control	-4.20317			Control	-4.34372		Control	-4.20317
	Control	117.445		Control	3.77431			Control	117.445		Control	3.77431			Control	117.445		Control	3.77431			Control	117.445		Control	3.77431			Control	117.445		Control	3.77431
	Control	0.79963		Control	-6.3335			Control	0.79963		Control	-6.3335			Control	0.79963		Control	-6.3335			Control	0.79963		Control	-6.3335			Control	0.79963		Control	-6.3335
	Control	4.20244		Control	155.941			Control	4.20244		Control	155.941			Control	4.20244		Control	155.941			Control	4.20244		Control	155.941			Control	4.20244		Control	155.941
	Control	61.099		Control	-1.54259			Control	61.099		Control	-1.54259			Control	61.099		Control	-1.54259			Control	61.099		Control	-1.54259			Control	61.099		Control	-1.54259
	Control	-6.92889		Control	20.3617			Control	-6.92889		Control	20.3617			Control	-6.92889		Control	20.3617			Control	-6.92889		Control	20.3617			Control	-6.92889		Control	20.3617
	Control	-1.11525		Control	18.7372			Control	-1.11525		Control	18.7372			Control	-1.11525		Control	18.7372			Control	-1.11525		Control	18.7372			Control	-1.11525		Control	18.7372
	Control	-4.2962		Control	2.78775			Control	-4.2962		Control	2.78775			Control	-4.2962		Control	2.78775			Control	-4.2962		Control	2.78775			Control	-4.2962		Control	2.78775
	Control	-4.33463		Control	58.3515			Control	-4.33463		Control	58.3515			Control	-4.33463		Control	58.3515			Control	-4.33463		Control	58.3515			Control	-4.33463		Control	58.3515
	Control	3.58116		Control	-2.69555			Control	3.58116		Control	-2.69555			Control	3.58116		Control	-2.69555			Control	3.58116		Control	-2.69555			Control	3.58116		Control	-2.69555
	Control	4.98799		Control	5.49613			Control	4.98799		Control	5.49613			Control	4.98799		Control	5.49613			Control	4.98799		Control	5.49613			Control	4.98799		Control	5.49613
	Control	-1.05787		Control	7.65397			Control	-1.05787		Control	7.65397			Control	-1.05787		Control	7.65397			Control	-1.05787		Control	7.65397			Control	-1.05787		Control	7.65397
	Control	-6.71853		Control	42.1866			Control	-6.71853		Control	42.1866			Control	-6.71853		Control	42.1866			Control	-6.71853		Control	42.1866			Control	-6.71853		Control	42.1866
	Control	10.4782		Control	14.6335			Control	10.4782		Control	14.6335			Control	10.4782		Control	14.6335			Control	10.4782		Control	14.6335			Control	10.4782		Control	14.6335
	Control	-6.01249		Control	-6.08341			Control	-6.01249		Control	-6.08341			Control	-6.01249		Control	-6.08341			Control	-6.01249		Control	-6.08341			Control	-6.01249		Control	-6.08341
	Control	23.1238		Control	44.295			Control	23.1238		Control	44.295			Control	23.1238		Control	44.295			Control	23.1238		Control	44.295			Control	23.1238		Control	44.295
	Control	-7.00236		Control	5.21407			Control	-7.00236		Control	5.21407			Control	-7.00236		Control	5.21407			Control	-7.00236		Control	5.21407			Control	-7.00236		Control	5.21407
	Control	4.25057		Control	33.4027			Control	4.25057		Control	33.4027			Control	4.25057		Control	33.4027			Control	4.25057		Control	33.4027			Control	4.25057		Control	33.4027
	Control	-2.30401		Control	22.9092			Control	-2.30401		Control	22.9092			Control	-2.30401		Control	22.9092			Control	-2.30401		Control	22.9092			Control	-2.30401		Control	22.9092
	Control	14.3273		Control	-4.72369			Control	14.3273		Control	-4.72369			Control	14.3273		Control	-4.72369			Control	14.3273		Control	-4.72369			Control	14.3273		Control	-4.72369
	Control	14.0793		Control	3.55742			Control	14.0793		Control	3.55742			Control	14.0793		Control	3.55742			Control	14.0793		Control	3.55742			Control	14.0793		Control	3.55742
	Control	2.25424		Control	0.67526			Control	2.25424		Control	0.67526			Control	2.25424		Control	0.67526			Control	2.25424		Control	0.67526			Control	2.25424		Control	0.67526
	Control	-4.56985		Control	2.7751			Control	-4.56985		Control	2.7751			Control	-4.56985		Control	2.7751			Control	-4.56985		Control	2.7751			Control	-4.56985		Control	2.7751
	Control	-7.19183		Control	-3.91474			Control	-7.19183		Control	-3.91474			Control	-7.19183		Control	-3.91474			Control	-7.19183		Control	-3.91474			Control	-7.19183		Control	-3.91474
	Control	1.21256		Control	95.4516			Control	1.21256		Control	95.4516			Control	1.21256		Control	95.4516			Control	1.21256		Control	95.4516			Control	1.21256		Control	95.4516
	Control	-1.91659		Control	33.6316			Control	-1.91659		Control	33.6316			Control	-1.91659		Control	33.6316			Control	-1.91659		Control	33.6316			Control	-1.91659		Control	33.6316
	Control	-6.1228		Control	18.2692			Control	-6.1228		Control	18.2692			Control	-6.1228		Control	18.2692			Control	-6.1228		Control	18.2692			Control	-6.1228		Control	18.2692
	Control	27.7151		Control	9.92569			Control	27.7151		Control	9.92569			Control	27.7151		Control	9.92569			Control	27.7151		Control	9.92569			Control	27.7151		Control	9.92569
	Control	8.11096		Control	-4.86069			Control	8.11096		Control	-4.86069			Control	8.11096		Control	-4.86069			Control	8.11096		Control	-4.86069			Control	8.11096		Control	-4.86069
	Control	-2.53254		Control	17.9446			Control	-2.53254		Control	17.9446			Control	-2.53254		Control	17.9446			Control	-2.53254		Control	17.9446			Control	-2.53254		Control	17.9446
	Control	13.6626		Control	7.14596			Control	13.6626		Control	7.14596			Control	13.6626		Control	7.14596			Control	13.6626		Control	7.14596			Control	13.6626		Control	7.14596
	Control	23.5608		Control	-5.92785			Control	23.5608		Control	-5.92785			Control	23.5608		Control	-5.92785			Control	23.5608		Control	-5.92785			Control	23.5608		Control	-5.92785
	Control	237.979		Control	-5.39053			Control	237.979		Control	-5.39053			Control	237.979		Control	-5.39053			Control	237.979		Control	-5.39053			Control	237.979		Control	-5.39053
	Control	51.595		Control	76.1304			Control	51.595		Control	76.1304			Control	51.595		Control	76.1304			Control	51.595		Control	76.1304			Control	51.595		Control	76.1304
	Control	-6.55429		Control	5.12343			Control	-6.55429		Control	5.12343			Control	-6.55429		Control	5.12343			Control	-6.55429		Control	5.12343			Control	-6.55429		Control	5.12343
	Control	17.8726		Control	67.2585			Control	17.8726		Control	67.2585			Control	17.8726		Control	67.2585			Control	17.8726		Control	67.2585			Control	17.8726		Control	67.2585
	Control	-0.98626		Control	44.7291			Control	-0.98626		Control	44.7291			Control	-0.98626		Control	44.7291			Control	-0.98626		Control	44.7291			Control	-0.98626		Control	44.7291
	Control	-6.82795		Control	-4.76248			Control	-6.82795		Control	-4.76248			Control	-6.82795		Control	-4.76248			Control	-6.82795		Control	-4.76248			Control	-6.82795		Control	-4.76248
	Control	-2.03296		Control	-5.49801			Control	-2.03296		Control	-5.49801			Control	-2.03296		Control	-5.49801			Control	-2.03296		Control	-5.49801			Control	-2.03296		Control	-5.49801
	Control	1.38005		Control	18.1839			Control	1.38005		Control	18.1839			Control	1.38005		Control	18.1839			Control	1.38005		Control	18.1839			Control	1.38005		Control	18.1839
	Control	5.4418		Control	-1.94667			Control	5.4418		Control	-1.94667			Control	5.4418		Control	-1.94667			Control	5.4418		Control	-1.94667			Control	5.4418		Control	-1.94667
	Control	-5.06844		Control	29.2512			Control	-5.06844		Control	29.2512			Control	-5.06844		Control	29.2512			Control	-5.06844		Control	29.2512			Control	-5.06844		Control	29.2512
	Control	12.1056		Control	32.1951			Control	12.1056		Control	32.1951			Control	12.1056		Control	32.1951			Control	12.1056		Control	32.1951			Control	12.1056		Control	32.1951
	Control	-2.55585		Control	16.9352			Control	-2.55585		Control	16.9352			Control	-2.55585		Control	16.9352			Control	-2.55585		Control	16.9352			Control	-2.55585		Control	16.9352
	Control	16.2232		Control	-0.914498			Control	16.2232		Control	-0.914498			Control	16.2232		Control	-0.914498			Control	16.2232		Control	-0.914498			Control	16.2232		Control	-0.914498
	Control	-2.17098		Control	-1.46007			Control	-2.17098		Control	-1.46007			Control	-2.17098		Control	-1.46007			Control	-2.17098		Control	-1.46007			Control	-2.17098		Control	-1.46007
	Control	51.2976		Control	6.06939			Control	51.2976		Control	6.06939			Control	51.2976		Control	6.06939			Control	51.2976		Control	6.06939			Control	51.2976		Control	6.06939
	Control	40.6885		Control	606.943			Control	40.6885		Control	606.943			Control	40.6885		Control	606.943			Control	40.6885		Control	606.943			Control	40.6885		Control	606.943
	Control	-1.76194		Control	14.378			Control	-1.76194		Control	14.378			Control	-1.76194		Control	14.378			Control	-1.76194		Control	14.378			Control	-1.76194		Control	14.378
	Control	-4.72405		Control	126.351			Control	-4.72405		Control	126.351			Control	-4.72405		Control	126.351			Control	-4.72405		Control	126.351			Control	-4.72405		Control	126.351
	Control	0.28963		Control	-0.213631			Control	0.28963		Control	-0.213631			Control	0.28963		Control	-0.213631			Control	0.28963		Control	-0.213631			Control	0.28963		Control	-0.213631
	Control	123.581		Control	18.6509			Control	123.581		Control	18.6509			Control	123.581		Control	18.6509			Control	123.581		Control	18.6509			Control	123.581		Control	18.6509
	Control	-1.38877		Control	-5.52421			Control	-1.38877		Control	-5.52421			Control	-1.38877		Control	-5.52421			Control	-1.38877		Control	-5.52421			Control	-1.38877		Control	-5.52421
	Control	5.21781		Control	-3.54771			Control	5.21781		Control	-3.54771			Control	5.21781		Control	-3.54771			Control	5.21781		Control	-3.54771			Control	5.21781		Control	-3.54771
	Control	6.23309		Control	11.8831			Control	6.23309		Control	11.8831			Control	6.23309		Control	11.8831			Control	6.23309		Control	11.8831			Control	6.23309		Control	11.8831
	Control	-4.08141		Control	5.52643			Control	-4.08141		Control	5.52643			Control	-4.08141		Control	5.52643			Control	-4.08141		Control	5.52643			Control	-4.08141		Control	5.52643
	Control	-7.20296		Control	5.44014			Control	-7.20296		Control	5.44014			Control	-7.20296		Control	5.44014			Control	-7.20296		Control	5.44014			Control	-7.20296		Control	5.44014
	Control	-1.29222		Control	10.0589			Control	-1.29222		Control	10.0589			Control	-1.29222		Control	10.0589			Control	-1.29222		Control	10.0589			Control	-1.29222		Control	10.0589
	Control	24.9311		Control	14.1559			Control	24.9311		Control	14.1559			Control	24.9311		Control	14.1559			Control	24.9311		Control	14.1559			Control	24.9311		Control	14.1559
	Control	-1.36168		Control	8.89929			Control	-1.36168		Control	8.89929			Control	-1.36168		Control	8.89929			Control	-1.36168		Control	8.89929			Control	-1.36168		Control	8.89929
	Control	-4.53549		Control	-6.25287			Control	-4.53549		Control	-6.25287			Control	-4.53549		Control	-6.25287			Control	-4.53549		Control	-6.25287			Control	-4.53549		Control	-6.25287
	Control	0.304882		Control	-1.72929			Control	0.304882		Control	-1.72929			Control	0.304882		Control	-1.72929			Control	0.304882		Control	-1.72929			Control	0.304882		Control	-1.72929
	Control	28.261		Control	18.8992			Control	28.261		Control	18.8992			Control	28.261		Control	18.8992			Control	28.261		Control	18.8992			Control	28.261		Control	18.8992
	Control	-3.3915		Control	-2.97649			Control	-3.3915		Control	-2.97649			Control	-3.3915		Control	-2.97649			Control	-3.3915		Control	-2.97649			Control	-3.3915		Control	-2.97649
	Control	-0.000838564		Control	27.2001			Control	-0.000838564		Control	27.2001			Control	-0.000838564		Control	27.2001			Control	-0.000838564		Control	27.2001			Control	-0.000838564		Control	27.2001
	Control	1.93283		Control	31.5422			Control	1.93283		Control	31.5422			Control	1.93283		Control	31.5422			Control	1.93283		Control	31.5422			Control	1.93283		Control	31.5422
	Control	0.763842		Control	23.1252			Control	0.763842		Control	23.1252			Control	0.763842		Control	23.1252			Control	0.763842		Control	23.1252			Control	0.763842		Control	23.1252
	Control	13.8435		Control	-4.26376			Control	13.8435		Control	-4.26376			Control	13.8435		Control	-4.26376			Control	13.8435		Control	-4.26376			Control	13.8435		Control	-4.26376
	Control	-4.84697		Control	30.8515			Control	-4.84697		Control	30.8515			Control	-4.84697		Control	30.8515			Control	-4.84697		Control	30.8515			Control	-4.84697		Control	30.8515
	Control	-6.99057		Control	6.37285			Control	-6.99057		Control	6.37285			Control	-6.99057		Control	6.37285			Control	-6.99057		Control	6.37285			Control	-6.99057		Control	6.37285
	Control	13.8684		Control	3.20631			Control	13.8684		Control	3.20631			Control	13.8684		Control	3.20631			Control	13.8684		Control	3.20631			Control	13.8684		Control	3.20631
	Control	42.8726		Control	10.6189			Control	42.8726		Control	10.6189			Control	42.8726		Control	10.6189			Control	42.8726		Control	10.6189			Control	42.8726		Control	10.6189
	Control	25.3263		Control	-7.79027			Control	25.3263		Control	-7.79027			Control	25.3263		Control	-7.79027			Control	25.3263		Control	-7.79027			Control	25.3263		Control	-7.79027
	Control	-6.53101		Control	2.41527			Control	-6.53101		Control	2.41527			Control	-6.53101		Control	2.41527			Control	-6.53101		Control	2.41527			Control	-6.53101		Control	2.41527
	Control	-1.67907		Control	12.022			Control	-1.67907		Control	12.022			Control	-1.67907		Control	12.022			Control	-1.67907		Control	12.022			Control	-1.67907		Control	12.022
	Control	-5.8451		Control	-1.42603			Control	-5.8451		Control	-1.42603			Control	-5.8451		Control	-1.42603			Control	-5.8451		Control	-1.42603			Control	-5.8451		Control	-1.42603
	Control	-5.0858		Control	-2.82047			Control	-5.0858		Control	-2.82047			Control	-5.0858		Control	-2.82047			Control	-5.0858		Control	-2.82047			Control	-5.0858		Control	-2.82047
	Control	-2.47213		Control	80.8868			Control	-2.47213		Control	80.8868			Control	-2.47213		Control	80.8868			Control	-2.47213		Control	80.8868			Control	-2.47213		Control	80.8868
	Control	2.07698		Control	-5.38427			Control	2.07698		Control	-5.38427			Control	2.07698		Control	-5.38427			Control	2.07698		Control	-5.38427			Control	2.07698		Control	-5.38427
	Control	12.2229		Control	2.13438			Control	12.2229		Control	2.13438			Control	12.2229		Control	2.13438			Control	12.2229		Control	2.13438			Control	12.2229		Control	2.13438
	Control	-1.99416		Control	-0.11827			Control	-1.99416		Control	-0.11827			Control	-1.99416		Control	-0.11827			Control	-1.99416		Control	-0.11827			Control	-1.99416		Control	-0.11827
	Control	3.29831		Control	-2.0517			Control	3.29831		Control	-2.0517			Control	3.29831		Control	-2.0517			Control	3.29831		Control	-2.0517			Control	3.29831		Control	-2.0517
	Control	2.36117		Control	-7.05442			Control	2.36117		Control	-7.05442			Control	2.36117		Control	-7.05442			Control	2.36117		Control	-7.05442			Control	2.36117		Control	-7.05442
	Control	0.7358		Control	-0.247811			Control	0.7358		Control	-0.247811			Control	0.7358		Control	-0.247811			Control	0.7358		Control	-0.247811			Control	0.7358		Control	-0.247811
	Control	-0.951829		Control	57.3226			Control	-0.951829		Control	57.3226			Control	-0.951829		Control	57.3226			Control	-0.951829		Control	57.3226			Control	-0.951829		Control	57.3226
	Control	3.6151		Control	-5.8289			Control	3.6151		Control	-5.8289			Control	3.6151		Control	-5.8289			Control	3.6151		Control	-5.8289			Control	3.6151		Control	-5.8289
	Control	8.41016		Control	20.5455			Control	8.41016		Control	20.5455			Control	8.41016		Control	20.5455			Control	8.41016		Control	20.5455			Control	8.41016		Control	20.5455
	Control	22.178		Control	26.9098			Control	22.178		Control	26.9098			Control	22.178		Control	26.9098			Control	22.178		Control	26.9098			Control	22.178		Control	26.9098
	Control	7.43636		Control	15.6516			Control	7.43636		Control	15.6516			Control	7.43636		Control	15.6516			Control	7.43636		Control	15.6516			Control	7.43636		Control	15.6516
	Control	-4.06533		Control	7.83682			Control	-4.06533		Control	7.83682			Control	-4.06533		Control	7.83682			Control	-4.06533		Control	7.83682			Control	-4.06533		Control	7.83682
	Control	-4.97625		Control	2.88597			Control	-4.97625		Control	2.88597			Control	-4.97625		Control	2.88597			Control	-4.97625		Control	2.88597			Control	-4.97625		Control	2.88597
	Control	-4.77626		Control	-1.73739			Control	-4.77626		Control	-1.73739			Control	-4.77626		Control	-1.73739			Control	-4.77626		Control	-1.73739			Control	-4.77626		Control	-1.73739
	Control	-2.61835		Control	-3.15881			Control	-2.61835		Control	-3.15881			Control	-2.61835		Control	-3.15881			Control	-2.61835		Control	-3.15881			Control	-2.61835		Control	-3.15881
	Control	3.63402		Control	9.1691			Control	3.63402		Control	9.1691			Control	3.63402		Control	9.1691			Control	3.63402		Control	9.1691			Control	3.63402		Control	9.1691
Hemorrhage	Emergency	1.62086		Control	-5.69212		Hydrocephalus	Emergency	114.636		Control	-5.69212		Brain mass-like disease	Emergency	150.32		Control	-5.69212		Infarction	Emergency	66.5298		Control	-5.69212		Etc	Emergency	51.3188		Control	-5.69212
Hemorrhage	Emergency	17.4276		Control	-7.0246		Hydrocephalus	Emergency	10.6602		Control	-7.0246		Brain mass-like disease	Emergency	213.018		Control	-7.0246		Infarction	Emergency	33.706		Control	-7.0246		Etc	Emergency	124.878		Control	-7.0246
Hemorrhage	Emergency	25.5676		Control	21.6338						Control	21.6338		Brain mass-like disease	Emergency	196.561		Control	21.6338		Infarction	Emergency	46.0808		Control	21.6338						Control	21.6338
Hemorrhage	Emergency	17.7797		Control	-2.82961						Control	-2.82961		Brain mass-like disease	Emergency	44.1917		Control	-2.82961						Control	-2.82961						Control	-2.82961
Hemorrhage	Emergency	298.865		Control	35.3531						Control	35.3531		Brain mass-like disease	Emergency	13.0055		Control	35.3531						Control	35.3531						Control	35.3531
Hemorrhage	Emergency	429.775		Control	0.772955						Control	0.772955		Brain mass-like disease	Emergency	23.3579		Control	0.772955						Control	0.772955						Control	0.772955
Hemorrhage	Emergency	6.39761		Control	-4.07859						Control	-4.07859		Brain mass-like disease	Emergency	39.6406		Control	-4.07859						Control	-4.07859						Control	-4.07859
Hemorrhage	Emergency	75.6077		Control	-3.09293						Control	-3.09293		Brain mass-like disease	Emergency	142.181		Control	-3.09293						Control	-3.09293						Control	-3.09293
Hemorrhage	Emergency	11.214		Control	-1.12457						Control	-1.12457		Brain mass-like disease	Emergency	109.289		Control	-1.12457						Control	-1.12457						Control	-1.12457
Hemorrhage	Emergency	353.424		Control	7.23924						Control	7.23924		Brain mass-like disease	Emergency	27.6413		Control	7.23924						Control	7.23924						Control	7.23924
Hemorrhage	Emergency	540.785		Control	0.833633						Control	0.833633		Brain mass-like disease	Emergency	95.7015		Control	0.833633						Control	0.833633						Control	0.833633
Hemorrhage	Emergency	62.2804		Control	12.5036						Control	12.5036		Brain mass-like disease	Emergency	70.3413		Control	12.5036						Control	12.5036						Control	12.5036
Hemorrhage	Emergency	165.294		Control	-4.94804						Control	-4.94804		Brain mass-like disease	Emergency	25.2338		Control	-4.94804						Control	-4.94804						Control	-4.94804
Hemorrhage	Emergency	13.0113		Control	-3.29851						Control	-3.29851		Brain mass-like disease	Emergency	176.255		Control	-3.29851						Control	-3.29851						Control	-3.29851
Hemorrhage	Emergency	3.17239		Control	1.89642						Control	1.89642		Brain mass-like disease	Emergency	134.216		Control	1.89642						Control	1.89642						Control	1.89642
Hemorrhage	Emergency	1.71799		Control	30.3106						Control	30.3106		Brain mass-like disease	Emergency	93.602		Control	30.3106						Control	30.3106						Control	30.3106
Hemorrhage	Emergency	6.8735		Control	-6.1191						Control	-6.1191						Control	-6.1191						Control	-6.1191						Control	-6.1191
Hemorrhage	Emergency	8.46064		Control	24.2169						Control	24.2169						Control	24.2169						Control	24.2169						Control	24.2169
				Control	14.4418						Control	14.4418						Control	14.4418						Control	14.4418						Control	14.4418
				Control	-1.63066						Control	-1.63066						Control	-1.63066						Control	-1.63066						Control	-1.63066
				Control	12.1542						Control	12.1542						Control	12.1542						Control	12.1542						Control	12.1542
				Control	6.90449						Control	6.90449						Control	6.90449						Control	6.90449						Control	6.90449
				Control	173.072						Control	173.072						Control	173.072						Control	173.072						Control	173.072
				Control	2.46464						Control	2.46464						Control	2.46464						Control	2.46464						Control	2.46464
				Control	2.46353						Control	2.46353						Control	2.46353						Control	2.46353						Control	2.46353
				Control	29.0938						Control	29.0938						Control	29.0938						Control	29.0938						Control	29.0938
				Control	5.38278						Control	5.38278						Control	5.38278						Control	5.38278						Control	5.38278
				Control	-1.89032						Control	-1.89032						Control	-1.89032						Control	-1.89032						Control	-1.89032
				Control	-4.78054						Control	-4.78054						Control	-4.78054						Control	-4.78054						Control	-4.78054
				Control	-4.52766						Control	-4.52766						Control	-4.52766						Control	-4.52766						Control	-4.52766
				Control	-2.3497						Control	-2.3497						Control	-2.3497						Control	-2.3497						Control	-2.3497
				Control	87.7048						Control	87.7048						Control	87.7048						Control	87.7048						Control	87.7048
				Control	-6.14147						Control	-6.14147						Control	-6.14147						Control	-6.14147						Control	-6.14147
				Control	20.1538						Control	20.1538						Control	20.1538						Control	20.1538						Control	20.1538
				Control	1.84096						Control	1.84096						Control	1.84096						Control	1.84096						Control	1.84096
				Control	39.3873						Control	39.3873						Control	39.3873						Control	39.3873						Control	39.3873
				Control	-5.89396						Control	-5.89396						Control	-5.89396						Control	-5.89396						Control	-5.89396
				Control	6.91786						Control	6.91786						Control	6.91786						Control	6.91786						Control	6.91786
				Control	-2.65114						Control	-2.65114						Control	-2.65114						Control	-2.65114						Control	-2.65114
				Control	-1.67357						Control	-1.67357						Control	-1.67357						Control	-1.67357						Control	-1.67357
				Control	9.18908						Control	9.18908						Control	9.18908						Control	9.18908						Control	9.18908
				Control	7.83447						Control	7.83447						Control	7.83447						Control	7.83447						Control	7.83447
				Control	0.927159						Control	0.927159						Control	0.927159						Control	0.927159						Control	0.927159
				Control	4.9091						Control	4.9091						Control	4.9091						Control	4.9091						Control	4.9091
				Control	92.5585						Control	92.5585						Control	92.5585						Control	92.5585						Control	92.5585
				Control	-3.40349						Control	-3.40349						Control	-3.40349						Control	-3.40349						Control	-3.40349
				Control	-3.70207						Control	-3.70207						Control	-3.70207						Control	-3.70207						Control	-3.70207
				Control	-1.45502						Control	-1.45502						Control	-1.45502						Control	-1.45502						Control	-1.45502
				Control	-3.40734						Control	-3.40734						Control	-3.40734						Control	-3.40734						Control	-3.40734
				Control	-0.412227						Control	-0.412227						Control	-0.412227						Control	-0.412227						Control	-0.412227
				Control	19.0498						Control	19.0498						Control	19.0498						Control	19.0498						Control	19.0498
				Control	6.35248						Control	6.35248						Control	6.35248						Control	6.35248						Control	6.35248
				Control	1.03925						Control	1.03925						Control	1.03925						Control	1.03925						Control	1.03925
				Control	143.321						Control	143.321						Control	143.321						Control	143.321						Control	143.321
				Control	-2.46591						Control	-2.46591						Control	-2.46591						Control	-2.46591						Control	-2.46591
				Control	-4.96304						Control	-4.96304						Control	-4.96304						Control	-4.96304						Control	-4.96304
				Control	11.1863						Control	11.1863						Control	11.1863						Control	11.1863						Control	11.1863
				Control	0.382389						Control	0.382389						Control	0.382389						Control	0.382389						Control	0.382389
				Control	19.8337						Control	19.8337						Control	19.8337						Control	19.8337						Control	19.8337
				Control	39.718						Control	39.718						Control	39.718						Control	39.718						Control	39.718
				Control	-0.892039						Control	-0.892039						Control	-0.892039						Control	-0.892039						Control	-0.892039
				Control	29.5594						Control	29.5594						Control	29.5594						Control	29.5594						Control	29.5594
				Control	25.3342						Control	25.3342						Control	25.3342						Control	25.3342						Control	25.3342
				Control	-2.34511						Control	-2.34511						Control	-2.34511						Control	-2.34511						Control	-2.34511
				Control	1.80178						Control	1.80178						Control	1.80178						Control	1.80178						Control	1.80178
				Control	1.26066						Control	1.26066						Control	1.26066						Control	1.26066						Control	1.26066
				Control	23.5282						Control	23.5282						Control	23.5282						Control	23.5282						Control	23.5282
				Control	24.0405						Control	24.0405						Control	24.0405						Control	24.0405						Control	24.0405
				Control	-5.82432						Control	-5.82432						Control	-5.82432						Control	-5.82432						Control	-5.82432
				Control	-3.1568						Control	-3.1568						Control	-3.1568						Control	-3.1568						Control	-3.1568
				Control	26.6858						Control	26.6858						Control	26.6858						Control	26.6858						Control	26.6858
				Control	5.06903						Control	5.06903						Control	5.06903						Control	5.06903						Control	5.06903
				Control	-4.60985						Control	-4.60985						Control	-4.60985						Control	-4.60985						Control	-4.60985
				Control	-6.85855						Control	-6.85855						Control	-6.85855						Control	-6.85855						Control	-6.85855
				Control	18.103						Control	18.103						Control	18.103						Control	18.103						Control	18.103
				Control	3.97224						Control	3.97224						Control	3.97224						Control	3.97224						Control	3.97224
				Control	-5.51435						Control	-5.51435						Control	-5.51435						Control	-5.51435						Control	-5.51435
				Control	-5.13218						Control	-5.13218						Control	-5.13218						Control	-5.13218						Control	-5.13218
				Control	33.2942						Control	33.2942						Control	33.2942						Control	33.2942						Control	33.2942
				Control	17.5089						Control	17.5089						Control	17.5089						Control	17.5089						Control	17.5089
				Control	100.173						Control	100.173						Control	100.173						Control	100.173						Control	100.173
				Control	0.216836						Control	0.216836						Control	0.216836						Control	0.216836						Control	0.216836
				Control	-1.65717						Control	-1.65717						Control	-1.65717						Control	-1.65717						Control	-1.65717
				Control	8.57701						Control	8.57701						Control	8.57701						Control	8.57701						Control	8.57701
				Control	35.9378						Control	35.9378						Control	35.9378						Control	35.9378						Control	35.9378
				Control	29.3277						Control	29.3277						Control	29.3277						Control	29.3277						Control	29.3277
				Control	5.042						Control	5.042						Control	5.042						Control	5.042						Control	5.042
				Control	5.52244						Control	5.52244						Control	5.52244						Control	5.52244						Control	5.52244
				Control	5.4582						Control	5.4582						Control	5.4582						Control	5.4582						Control	5.4582
				Control	-1.7668						Control	-1.7668						Control	-1.7668						Control	-1.7668						Control	-1.7668
				Control	53.4546						Control	53.4546						Control	53.4546						Control	53.4546						Control	53.4546
				Control	-2.6733						Control	-2.6733						Control	-2.6733						Control	-2.6733						Control	-2.6733
				Control	-4.08183						Control	-4.08183						Control	-4.08183						Control	-4.08183						Control	-4.08183
				Control	16.7457						Control	16.7457						Control	16.7457						Control	16.7457						Control	16.7457
				Control	40.5495						Control	40.5495						Control	40.5495						Control	40.5495						Control	40.5495
				Control	-7.57132						Control	-7.57132						Control	-7.57132						Control	-7.57132						Control	-7.57132
				Control	6.51748						Control	6.51748						Control	6.51748						Control	6.51748						Control	6.51748
				Control	11.1051						Control	11.1051						Control	11.1051						Control	11.1051						Control	11.1051
				Control	-0.400085						Control	-0.400085						Control	-0.400085						Control	-0.400085						Control	-0.400085
				Control	1.26375						Control	1.26375						Control	1.26375						Control	1.26375						Control	1.26375
				Control	7.43306						Control	7.43306						Control	7.43306						Control	7.43306						Control	7.43306
				Control	-5.47061						Control	-5.47061						Control	-5.47061						Control	-5.47061						Control	-5.47061
				Control	5.88289						Control	5.88289						Control	5.88289						Control	5.88289						Control	5.88289
				Control	11.1753						Control	11.1753						Control	11.1753						Control	11.1753						Control	11.1753
				Control	8.84246						Control	8.84246						Control	8.84246						Control	8.84246						Control	8.84246
				Control	-1.69316						Control	-1.69316						Control	-1.69316						Control	-1.69316						Control	-1.69316
				Control	-1.99769						Control	-1.99769						Control	-1.99769						Control	-1.99769						Control	-1.99769
				Control	11.2185						Control	11.2185						Control	11.2185						Control	11.2185						Control	11.2185
				Control	37.6848						Control	37.6848						Control	37.6848						Control	37.6848						Control	37.6848
				Control	-4.4612						Control	-4.4612						Control	-4.4612						Control	-4.4612						Control	-4.4612
				Control	3.01672						Control	3.01672						Control	3.01672						Control	3.01672						Control	3.01672
				Control	0.745017						Control	0.745017						Control	0.745017						Control	0.745017						Control	0.745017
				Control	1.12874						Control	1.12874						Control	1.12874						Control	1.12874						Control	1.12874
				Control	27.0761						Control	27.0761						Control	27.0761						Control	27.0761						Control	27.0761
				Control	-1.21351						Control	-1.21351						Control	-1.21351						Control	-1.21351						Control	-1.21351
				Control	22.0687						Control	22.0687						Control	22.0687						Control	22.0687						Control	22.0687
				Control	148.983						Control	148.983						Control	148.983						Control	148.983						Control	148.983
				Control	118.613						Control	118.613						Control	118.613						Control	118.613						Control	118.613
				Control	0.601942						Control	0.601942						Control	0.601942						Control	0.601942						Control	0.601942
				Control	-2.9424						Control	-2.9424						Control	-2.9424						Control	-2.9424						Control	-2.9424
				Control	18.5917						Control	18.5917						Control	18.5917						Control	18.5917						Control	18.5917
				Control	14.6324						Control	14.6324						Control	14.6324						Control	14.6324						Control	14.6324
				Control	7.12655						Control	7.12655						Control	7.12655						Control	7.12655						Control	7.12655
				Control	7.37522						Control	7.37522						Control	7.37522						Control	7.37522						Control	7.37522
				Control	-6.77841						Control	-6.77841						Control	-6.77841						Control	-6.77841						Control	-6.77841
				Control	13.4752						Control	13.4752						Control	13.4752						Control	13.4752						Control	13.4752
				Control	202.731						Control	202.731						Control	202.731						Control	202.731						Control	202.731
				Control	-2.73303						Control	-2.73303						Control	-2.73303						Control	-2.73303						Control	-2.73303
				Control	-1.73555						Control	-1.73555						Control	-1.73555						Control	-1.73555						Control	-1.73555
				Control	-0.854508						Control	-0.854508						Control	-0.854508						Control	-0.854508						Control	-0.854508
				Control	45.4758						Control	45.4758						Control	45.4758						Control	45.4758						Control	45.4758
				Control	37.7778						Control	37.7778						Control	37.7778						Control	37.7778						Control	37.7778
				Control	5.10518						Control	5.10518						Control	5.10518						Control	5.10518						Control	5.10518
				Control	-7.64214						Control	-7.64214						Control	-7.64214						Control	-7.64214						Control	-7.64214
				Control	155.325						Control	155.325						Control	155.325						Control	155.325						Control	155.325
				Control	13.4571						Control	13.4571						Control	13.4571						Control	13.4571						Control	13.4571
				Control	8.6908						Control	8.6908						Control	8.6908						Control	8.6908						Control	8.6908
				Control	10.8905						Control	10.8905						Control	10.8905						Control	10.8905						Control	10.8905
				Control	-3.43333						Control	-3.43333						Control	-3.43333						Control	-3.43333						Control	-3.43333
				Control	-0.654969						Control	-0.654969						Control	-0.654969						Control	-0.654969						Control	-0.654969
				Control	39.7665						Control	39.7665						Control	39.7665						Control	39.7665						Control	39.7665
				Control	30.0051						Control	30.0051						Control	30.0051						Control	30.0051						Control	30.0051
				Control	-2.88176						Control	-2.88176						Control	-2.88176						Control	-2.88176						Control	-2.88176
				Control	2.94927						Control	2.94927						Control	2.94927						Control	2.94927						Control	2.94927
				Control	-5.48948						Control	-5.48948						Control	-5.48948						Control	-5.48948						Control	-5.48948
				Control	-5.44416						Control	-5.44416						Control	-5.44416						Control	-5.44416						Control	-5.44416
				Control	-5.09573						Control	-5.09573						Control	-5.09573						Control	-5.09573						Control	-5.09573
				Control	-5.48489						Control	-5.48489						Control	-5.48489						Control	-5.48489						Control	-5.48489
				Control	17.8385						Control	17.8385						Control	17.8385						Control	17.8385						Control	17.8385
				Control	-3.62285						Control	-3.62285						Control	-3.62285						Control	-3.62285						Control	-3.62285
				Control	-6.30538						Control	-6.30538						Control	-6.30538						Control	-6.30538						Control	-6.30538
				Control	97.5492						Control	97.5492						Control	97.5492						Control	97.5492						Control	97.5492
				Control	2.21374						Control	2.21374						Control	2.21374						Control	2.21374						Control	2.21374
				Control	543.585						Control	543.585						Control	543.585						Control	543.585						Control	543.585
				Control	-2.23206						Control	-2.23206						Control	-2.23206						Control	-2.23206						Control	-2.23206
				Control	36.0218						Control	36.0218						Control	36.0218						Control	36.0218						Control	36.0218
				Control	-5.35151						Control	-5.35151						Control	-5.35151						Control	-5.35151						Control	-5.35151
				Control	-6.65878						Control	-6.65878						Control	-6.65878						Control	-6.65878						Control	-6.65878
				Control	4.65168						Control	4.65168						Control	4.65168						Control	4.65168						Control	4.65168
				Control	0.357992						Control	0.357992						Control	0.357992						Control	0.357992						Control	0.357992
				Control	2.37882						Control	2.37882						Control	2.37882						Control	2.37882						Control	2.37882
				Control	0.476052						Control	0.476052						Control	0.476052						Control	0.476052						Control	0.476052
				Control	1.92006						Control	1.92006						Control	1.92006						Control	1.92006						Control	1.92006
				Control	31.7826						Control	31.7826						Control	31.7826						Control	31.7826						Control	31.7826
				Control	15.1254						Control	15.1254						Control	15.1254						Control	15.1254						Control	15.1254
				Control	-4.15343						Control	-4.15343						Control	-4.15343						Control	-4.15343						Control	-4.15343
				Control	181.292						Control	181.292						Control	181.292						Control	181.292						Control	181.292
				Control	-5.27144						Control	-5.27144						Control	-5.27144						Control	-5.27144						Control	-5.27144
				Control	-5.28859						Control	-5.28859						Control	-5.28859						Control	-5.28859						Control	-5.28859
				Control	25.6487						Control	25.6487						Control	25.6487						Control	25.6487						Control	25.6487
				Control	-2.83021						Control	-2.83021						Control	-2.83021						Control	-2.83021						Control	-2.83021
				Control	4.67391						Control	4.67391						Control	4.67391						Control	4.67391						Control	4.67391
				Control	2.26931						Control	2.26931						Control	2.26931						Control	2.26931						Control	2.26931
				Control	-3.35811						Control	-3.35811						Control	-3.35811						Control	-3.35811						Control	-3.35811
				Control	-6.35348						Control	-6.35348						Control	-6.35348						Control	-6.35348						Control	-6.35348
				Control	3.08734						Control	3.08734						Control	3.08734						Control	3.08734						Control	3.08734
				Control	11.0086						Control	11.0086						Control	11.0086						Control	11.0086						Control	11.0086
				Control	-5.20811						Control	-5.20811						Control	-5.20811						Control	-5.20811						Control	-5.20811
				Control	-5.01179						Control	-5.01179						Control	-5.01179						Control	-5.01179						Control	-5.01179
				Control	51.7755						Control	51.7755						Control	51.7755						Control	51.7755						Control	51.7755
				Control	-3.38662						Control	-3.38662						Control	-3.38662						Control	-3.38662						Control	-3.38662
				Control	-2.24246						Control	-2.24246						Control	-2.24246						Control	-2.24246						Control	-2.24246
				Control	30.0913						Control	30.0913						Control	30.0913						Control	30.0913						Control	30.0913
				Control	-2.53861						Control	-2.53861						Control	-2.53861						Control	-2.53861						Control	-2.53861
				Control	15.6893						Control	15.6893						Control	15.6893						Control	15.6893						Control	15.6893
				Control	1.52972						Control	1.52972						Control	1.52972						Control	1.52972						Control	1.52972
				Control	-2.57365						Control	-2.57365						Control	-2.57365						Control	-2.57365						Control	-2.57365
				Control	-3.32594						Control	-3.32594						Control	-3.32594						Control	-3.32594						Control	-3.32594
				Control	-1.54544						Control	-1.54544						Control	-1.54544						Control	-1.54544						Control	-1.54544
				Control	21.8237						Control	21.8237						Control	21.8237						Control	21.8237						Control	21.8237
				Control	-2.5693						Control	-2.5693						Control	-2.5693						Control	-2.5693						Control	-2.5693
				Control	6.90153						Control	6.90153						Control	6.90153						Control	6.90153						Control	6.90153
				Control	13.2201						Control	13.2201						Control	13.2201						Control	13.2201						Control	13.2201
				Control	46.7424						Control	46.7424						Control	46.7424						Control	46.7424						Control	46.7424
				Control	236.086						Control	236.086						Control	236.086						Control	236.086						Control	236.086
				Control	1.63804						Control	1.63804						Control	1.63804						Control	1.63804						Control	1.63804
				Control	-4.52174						Control	-4.52174						Control	-4.52174						Control	-4.52174						Control	-4.52174
				Control	10.4983						Control	10.4983						Control	10.4983						Control	10.4983						Control	10.4983
				Control	-6.72001						Control	-6.72001						Control	-6.72001						Control	-6.72001						Control	-6.72001
				Control	36.7783						Control	36.7783						Control	36.7783						Control	36.7783						Control	36.7783
				Control	-4.34186						Control	-4.34186						Control	-4.34186						Control	-4.34186						Control	-4.34186
				Control	-1.19524						Control	-1.19524						Control	-1.19524						Control	-1.19524						Control	-1.19524
				Control	12.7465						Control	12.7465						Control	12.7465						Control	12.7465						Control	12.7465
				Control	17.0486						Control	17.0486						Control	17.0486						Control	17.0486						Control	17.0486
				Control	-5.25016						Control	-5.25016						Control	-5.25016						Control	-5.25016						Control	-5.25016
				Control	25.3313						Control	25.3313						Control	25.3313						Control	25.3313						Control	25.3313
				Control	-1.79572						Control	-1.79572						Control	-1.79572						Control	-1.79572						Control	-1.79572
				Control	-2.51215						Control	-2.51215						Control	-2.51215						Control	-2.51215						Control	-2.51215
				Control	4.32626						Control	4.32626						Control	4.32626						Control	4.32626						Control	4.32626
				Control	0.148128						Control	0.148128						Control	0.148128						Control	0.148128						Control	0.148128
				Control	-6.78616						Control	-6.78616						Control	-6.78616						Control	-6.78616						Control	-6.78616
				Control	1.97347						Control	1.97347						Control	1.97347						Control	1.97347						Control	1.97347
				Control	-4.10756						Control	-4.10756						Control	-4.10756						Control	-4.10756						Control	-4.10756
				Control	11.0121						Control	11.0121						Control	11.0121						Control	11.0121						Control	11.0121
				Control	5.84533						Control	5.84533						Control	5.84533						Control	5.84533						Control	5.84533
				Control	-5.60063						Control	-5.60063						Control	-5.60063						Control	-5.60063						Control	-5.60063
				Control	21.7103						Control	21.7103						Control	21.7103						Control	21.7103						Control	21.7103
				Control	10.8834						Control	10.8834						Control	10.8834						Control	10.8834						Control	10.8834
				Control	9.64778						Control	9.64778						Control	9.64778						Control	9.64778						Control	9.64778
				Control	-6.51803						Control	-6.51803						Control	-6.51803						Control	-6.51803						Control	-6.51803
				Control	14.7188						Control	14.7188						Control	14.7188						Control	14.7188						Control	14.7188
				Control	-2.3499						Control	-2.3499						Control	-2.3499						Control	-2.3499						Control	-2.3499
				Control	-5.20573						Control	-5.20573						Control	-5.20573						Control	-5.20573						Control	-5.20573
				Control	14.7655						Control	14.7655						Control	14.7655						Control	14.7655						Control	14.7655
				Control	-5.32307						Control	-5.32307						Control	-5.32307						Control	-5.32307						Control	-5.32307
				Control	-5.15764						Control	-5.15764						Control	-5.15764						Control	-5.15764						Control	-5.15764
				Control	14.052						Control	14.052						Control	14.052						Control	14.052						Control	14.052
				Control	-2.66063						Control	-2.66063						Control	-2.66063						Control	-2.66063						Control	-2.66063
				Control	-2.49756						Control	-2.49756						Control	-2.49756						Control	-2.49756						Control	-2.49756
				Control	10.2286						Control	10.2286						Control	10.2286						Control	10.2286						Control	10.2286
				Control	9.64715						Control	9.64715						Control	9.64715						Control	9.64715						Control	9.64715
				Control	28.7664						Control	28.7664						Control	28.7664						Control	28.7664						Control	28.7664
				Control	-2.01585						Control	-2.01585						Control	-2.01585						Control	-2.01585						Control	-2.01585
				Control	64.2302						Control	64.2302						Control	64.2302						Control	64.2302						Control	64.2302
				Control	-6.53318						Control	-6.53318						Control	-6.53318						Control	-6.53318						Control	-6.53318
				Control	0.884764						Control	0.884764						Control	0.884764						Control	0.884764						Control	0.884764
				Control	58.4753						Control	58.4753						Control	58.4753						Control	58.4753						Control	58.4753
				Control	-1.48868						Control	-1.48868						Control	-1.48868						Control	-1.48868						Control	-1.48868
				Control	24.0606						Control	24.0606						Control	24.0606						Control	24.0606						Control	24.0606
				Control	4.1539						Control	4.1539						Control	4.1539						Control	4.1539						Control	4.1539
				Control	-0.497763						Control	-0.497763						Control	-0.497763						Control	-0.497763						Control	-0.497763
				Control	15.0171						Control	15.0171						Control	15.0171						Control	15.0171						Control	15.0171
				Control	5.17998						Control	5.17998						Control	5.17998						Control	5.17998						Control	5.17998
				Control	-0.828138						Control	-0.828138						Control	-0.828138						Control	-0.828138						Control	-0.828138
				Control	-0.483797						Control	-0.483797						Control	-0.483797						Control	-0.483797						Control	-0.483797
				Control	-4.522						Control	-4.522						Control	-4.522						Control	-4.522						Control	-4.522
				Control	27.1105						Control	27.1105						Control	27.1105						Control	27.1105						Control	27.1105
				Control	8.97517						Control	8.97517						Control	8.97517						Control	8.97517						Control	8.97517
				Control	0.779436						Control	0.779436						Control	0.779436						Control	0.779436						Control	0.779436
				Control	14.6989						Control	14.6989						Control	14.6989						Control	14.6989						Control	14.6989
				Control	-1.12824						Control	-1.12824						Control	-1.12824						Control	-1.12824						Control	-1.12824
				Control	4.98477						Control	4.98477						Control	4.98477						Control	4.98477						Control	4.98477
				Control	-3.13364						Control	-3.13364						Control	-3.13364						Control	-3.13364						Control	-3.13364
				Control	-2.58593						Control	-2.58593						Control	-2.58593						Control	-2.58593						Control	-2.58593
				Control	81.4881						Control	81.4881						Control	81.4881						Control	81.4881						Control	81.4881
				Control	-5.27055						Control	-5.27055						Control	-5.27055						Control	-5.27055						Control	-5.27055
				Control	-3.19685						Control	-3.19685						Control	-3.19685						Control	-3.19685						Control	-3.19685
				Control	11.5766						Control	11.5766						Control	11.5766						Control	11.5766						Control	11.5766
				Control	32.8017						Control	32.8017						Control	32.8017						Control	32.8017						Control	32.8017
				Control	13.9929						Control	13.9929						Control	13.9929						Control	13.9929						Control	13.9929
				Control	-4.03253						Control	-4.03253						Control	-4.03253						Control	-4.03253						Control	-4.03253
				Control	15.2546						Control	15.2546						Control	15.2546						Control	15.2546						Control	15.2546
				Control	12.7251						Control	12.7251						Control	12.7251						Control	12.7251						Control	12.7251
				Control	-4.88173						Control	-4.88173						Control	-4.88173						Control	-4.88173						Control	-4.88173
				Control	0.593117						Control	0.593117						Control	0.593117						Control	0.593117						Control	0.593117
				Control	11.0357						Control	11.0357						Control	11.0357						Control	11.0357						Control	11.0357
				Control	18.6833						Control	18.6833						Control	18.6833						Control	18.6833						Control	18.6833
				Control	47.6668						Control	47.6668						Control	47.6668						Control	47.6668						Control	47.6668
				Control	0.278695						Control	0.278695						Control	0.278695						Control	0.278695						Control	0.278695
				Control	21.0559						Control	21.0559						Control	21.0559						Control	21.0559						Control	21.0559
				Control	-5.68578						Control	-5.68578						Control	-5.68578						Control	-5.68578						Control	-5.68578
				Control	0.496994						Control	0.496994						Control	0.496994						Control	0.496994						Control	0.496994
				Control	313.412						Control	313.412						Control	313.412						Control	313.412						Control	313.412
				Control	18.0709						Control	18.0709						Control	18.0709						Control	18.0709						Control	18.0709
				Control	9.26365						Control	9.26365						Control	9.26365						Control	9.26365						Control	9.26365
				Control	-4.1808						Control	-4.1808						Control	-4.1808						Control	-4.1808						Control	-4.1808
				Control	77.5522						Control	77.5522						Control	77.5522						Control	77.5522						Control	77.5522
				Control	-4.22926						Control	-4.22926						Control	-4.22926						Control	-4.22926						Control	-4.22926
				Control	4.74979						Control	4.74979						Control	4.74979						Control	4.74979						Control	4.74979
				Control	-6.70372						Control	-6.70372						Control	-6.70372						Control	-6.70372						Control	-6.70372
				Control	-4.68587						Control	-4.68587						Control	-4.68587						Control	-4.68587						Control	-4.68587
				Control	32.396						Control	32.396						Control	32.396						Control	32.396						Control	32.396
				Control	12.0784						Control	12.0784						Control	12.0784						Control	12.0784						Control	12.0784
				Control	18.9675						Control	18.9675						Control	18.9675						Control	18.9675						Control	18.9675
				Control	2.92115						Control	2.92115						Control	2.92115						Control	2.92115						Control	2.92115
				Control	-5.33236						Control	-5.33236						Control	-5.33236						Control	-5.33236						Control	-5.33236
				Control	-3.3112						Control	-3.3112						Control	-3.3112						Control	-3.3112						Control	-3.3112
				Control	1.16659						Control	1.16659						Control	1.16659						Control	1.16659						Control	1.16659
				Control	5.73059						Control	5.73059						Control	5.73059						Control	5.73059						Control	5.73059
				Control	20.829						Control	20.829						Control	20.829						Control	20.829						Control	20.829
				Control	-0.862638						Control	-0.862638						Control	-0.862638						Control	-0.862638						Control	-0.862638
				Control	-3.9493						Control	-3.9493						Control	-3.9493						Control	-3.9493						Control	-3.9493
				Control	-5.33172						Control	-5.33172						Control	-5.33172						Control	-5.33172						Control	-5.33172
				Control	6.92173						Control	6.92173						Control	6.92173						Control	6.92173						Control	6.92173
				Control	0.324663						Control	0.324663						Control	0.324663						Control	0.324663						Control	0.324663
				Control	25.3548						Control	25.3548						Control	25.3548						Control	25.3548						Control	25.3548
				Control	4.68545						Control	4.68545						Control	4.68545						Control	4.68545						Control	4.68545
				Control	8.85621						Control	8.85621						Control	8.85621						Control	8.85621						Control	8.85621
				Control	-5.02316						Control	-5.02316						Control	-5.02316						Control	-5.02316						Control	-5.02316
				Control	18.0915						Control	18.0915						Control	18.0915						Control	18.0915						Control	18.0915
				Control	-5.40639						Control	-5.40639						Control	-5.40639						Control	-5.40639						Control	-5.40639
				Control	-5.0721						Control	-5.0721						Control	-5.0721						Control	-5.0721						Control	-5.0721
				Control	6.77244						Control	6.77244						Control	6.77244						Control	6.77244						Control	6.77244
				Control	-5.99602						Control	-5.99602						Control	-5.99602						Control	-5.99602						Control	-5.99602
				Control	18.3866						Control	18.3866						Control	18.3866						Control	18.3866						Control	18.3866
				Control	-4.18926						Control	-4.18926						Control	-4.18926						Control	-4.18926						Control	-4.18926
				Control	-3.92937						Control	-3.92937						Control	-3.92937						Control	-3.92937						Control	-3.92937
				Control	-4.72565						Control	-4.72565						Control	-4.72565						Control	-4.72565						Control	-4.72565
				Control	289.728						Control	289.728						Control	289.728						Control	289.728						Control	289.728
				Control	-0.0065012						Control	-0.0065012						Control	-0.0065012						Control	-0.0065012						Control	-0.0065012
				Control	-1.66772						Control	-1.66772						Control	-1.66772						Control	-1.66772						Control	-1.66772
				Control	12.9562						Control	12.9562						Control	12.9562						Control	12.9562						Control	12.9562
				Control	38.8307						Control	38.8307						Control	38.8307						Control	38.8307						Control	38.8307
				Control	-3.5774						Control	-3.5774						Control	-3.5774						Control	-3.5774						Control	-3.5774
				Control	93.1848						Control	93.1848						Control	93.1848						Control	93.1848						Control	93.1848
				Control	28.5368						Control	28.5368						Control	28.5368						Control	28.5368						Control	28.5368
				Control	28.7061						Control	28.7061						Control	28.7061						Control	28.7061						Control	28.7061
				Control	38.4897						Control	38.4897						Control	38.4897						Control	38.4897						Control	38.4897
				Control	-5.57936						Control	-5.57936						Control	-5.57936						Control	-5.57936						Control	-5.57936
				Control	-5.95414						Control	-5.95414						Control	-5.95414						Control	-5.95414						Control	-5.95414
				Control	16.0817						Control	16.0817						Control	16.0817						Control	16.0817						Control	16.0817
				Control	3.30084						Control	3.30084						Control	3.30084						Control	3.30084						Control	3.30084
				Control	-2.93575						Control	-2.93575						Control	-2.93575						Control	-2.93575						Control	-2.93575
				Control	-5.38149						Control	-5.38149						Control	-5.38149						Control	-5.38149						Control	-5.38149
				Control	3.55543						Control	3.55543						Control	3.55543						Control	3.55543						Control	3.55543
				Control	-3.68294						Control	-3.68294						Control	-3.68294						Control	-3.68294						Control	-3.68294
				Control	-4.0788						Control	-4.0788						Control	-4.0788						Control	-4.0788						Control	-4.0788
				Control	1.04481						Control	1.04481						Control	1.04481						Control	1.04481						Control	1.04481
				Control	3.49198						Control	3.49198						Control	3.49198						Control	3.49198						Control	3.49198
				Control	0.605371						Control	0.605371						Control	0.605371						Control	0.605371						Control	0.605371
				Control	15.8013						Control	15.8013						Control	15.8013						Control	15.8013						Control	15.8013
				Control	16.7341						Control	16.7341						Control	16.7341						Control	16.7341						Control	16.7341
				Control	-4.34546						Control	-4.34546						Control	-4.34546						Control	-4.34546						Control	-4.34546
				Control	7.10274						Control	7.10274						Control	7.10274						Control	7.10274						Control	7.10274
				Control	-4.07025						Control	-4.07025						Control	-4.07025						Control	-4.07025						Control	-4.07025
				Control	-3.16197						Control	-3.16197						Control	-3.16197						Control	-3.16197						Control	-3.16197
				Control	2.91546						Control	2.91546						Control	2.91546						Control	2.91546						Control	2.91546
				Control	37.5591						Control	37.5591						Control	37.5591						Control	37.5591						Control	37.5591
				Control	28.3263						Control	28.3263						Control	28.3263						Control	28.3263						Control	28.3263
				Control	-4.45819						Control	-4.45819						Control	-4.45819						Control	-4.45819						Control	-4.45819
				Control	-4.35408						Control	-4.35408						Control	-4.35408						Control	-4.35408						Control	-4.35408
				Control	2.4588						Control	2.4588						Control	2.4588						Control	2.4588						Control	2.4588
				Control	54.8056						Control	54.8056						Control	54.8056						Control	54.8056						Control	54.8056
				Control	16.5546						Control	16.5546						Control	16.5546						Control	16.5546						Control	16.5546
				Control	-2.69322						Control	-2.69322						Control	-2.69322						Control	-2.69322						Control	-2.69322
				Control	1.39845						Control	1.39845						Control	1.39845						Control	1.39845						Control	1.39845
				Control	-3.42364						Control	-3.42364						Control	-3.42364						Control	-3.42364						Control	-3.42364
				Control	-6.34822						Control	-6.34822						Control	-6.34822						Control	-6.34822						Control	-6.34822
				Control	78.4776						Control	78.4776						Control	78.4776						Control	78.4776						Control	78.4776
				Control	6.704						Control	6.704						Control	6.704						Control	6.704						Control	6.704
				Control	16.9124						Control	16.9124						Control	16.9124						Control	16.9124						Control	16.9124
				Control	2.88932						Control	2.88932						Control	2.88932						Control	2.88932						Control	2.88932
				Control	-5.8729						Control	-5.8729						Control	-5.8729						Control	-5.8729						Control	-5.8729
				Control	0.905407						Control	0.905407						Control	0.905407						Control	0.905407						Control	0.905407
				Control	21.1234						Control	21.1234						Control	21.1234						Control	21.1234						Control	21.1234
				Control	-1.85265						Control	-1.85265						Control	-1.85265						Control	-1.85265						Control	-1.85265
				Control	-5.4957						Control	-5.4957						Control	-5.4957						Control	-5.4957						Control	-5.4957
				Control	15.0002						Control	15.0002						Control	15.0002						Control	15.0002						Control	15.0002
				Control	-6.08198						Control	-6.08198						Control	-6.08198						Control	-6.08198						Control	-6.08198
				Control	-6.9175						Control	-6.9175						Control	-6.9175						Control	-6.9175						Control	-6.9175
				Control	44.3574						Control	44.3574						Control	44.3574						Control	44.3574						Control	44.3574
				Control	43.8519						Control	43.8519						Control	43.8519						Control	43.8519						Control	43.8519
				Control	9.41428						Control	9.41428						Control	9.41428						Control	9.41428						Control	9.41428
				Control	-3.15956						Control	-3.15956						Control	-3.15956						Control	-3.15956						Control	-3.15956
				Control	-3.97957						Control	-3.97957						Control	-3.97957						Control	-3.97957						Control	-3.97957
				Control	241.32						Control	241.32						Control	241.32						Control	241.32						Control	241.32
				Control	-4.91183						Control	-4.91183						Control	-4.91183						Control	-4.91183						Control	-4.91183
				Control	-2.56603						Control	-2.56603						Control	-2.56603						Control	-2.56603						Control	-2.56603
				Control	12.4863						Control	12.4863						Control	12.4863						Control	12.4863						Control	12.4863
				Control	116.082						Control	116.082						Control	116.082						Control	116.082						Control	116.082
				Control	-3.6278						Control	-3.6278						Control	-3.6278						Control	-3.6278						Control	-3.6278
				Control	7.38837						Control	7.38837						Control	7.38837						Control	7.38837						Control	7.38837
				Control	-3.75759						Control	-3.75759						Control	-3.75759						Control	-3.75759						Control	-3.75759
				Control	-4.64441						Control	-4.64441						Control	-4.64441						Control	-4.64441						Control	-4.64441
				Control	6.5563						Control	6.5563						Control	6.5563						Control	6.5563						Control	6.5563
				Control	17.1869						Control	17.1869						Control	17.1869						Control	17.1869						Control	17.1869
				Control	1.10777						Control	1.10777						Control	1.10777						Control	1.10777						Control	1.10777
				Control	24.2076						Control	24.2076						Control	24.2076						Control	24.2076						Control	24.2076
				Control	-5.79019						Control	-5.79019						Control	-5.79019						Control	-5.79019						Control	-5.79019
				Control	5.24318						Control	5.24318						Control	5.24318						Control	5.24318						Control	5.24318
				Control	-7.41597						Control	-7.41597						Control	-7.41597						Control	-7.41597						Control	-7.41597
				Control	-5.17346						Control	-5.17346						Control	-5.17346						Control	-5.17346						Control	-5.17346
				Control	-5.89677						Control	-5.89677						Control	-5.89677						Control	-5.89677						Control	-5.89677
				Control	-3.96894						Control	-3.96894						Control	-3.96894						Control	-3.96894						Control	-3.96894
				Control	0.969404						Control	0.969404						Control	0.969404						Control	0.969404						Control	0.969404
				Control	-3.31507						Control	-3.31507						Control	-3.31507						Control	-3.31507						Control	-3.31507
				Control	1.26199						Control	1.26199						Control	1.26199						Control	1.26199						Control	1.26199
				Control	-5.58766						Control	-5.58766						Control	-5.58766						Control	-5.58766						Control	-5.58766
				Control	6.11709						Control	6.11709						Control	6.11709						Control	6.11709						Control	6.11709
				Control	20.7231						Control	20.7231						Control	20.7231						Control	20.7231						Control	20.7231
				Control	15.5364						Control	15.5364						Control	15.5364						Control	15.5364						Control	15.5364
				Control	-3.84694						Control	-3.84694						Control	-3.84694						Control	-3.84694						Control	-3.84694
				Control	33.3417						Control	33.3417						Control	33.3417						Control	33.3417						Control	33.3417
				Control	-2.09513						Control	-2.09513						Control	-2.09513						Control	-2.09513						Control	-2.09513
				Control	19.705						Control	19.705						Control	19.705						Control	19.705						Control	19.705
				Control	21.9501						Control	21.9501						Control	21.9501						Control	21.9501						Control	21.9501
				Control	56.1473						Control	56.1473						Control	56.1473						Control	56.1473						Control	56.1473
				Control	-1.2884						Control	-1.2884						Control	-1.2884						Control	-1.2884						Control	-1.2884
				Control	4.16574						Control	4.16574						Control	4.16574						Control	4.16574						Control	4.16574
				Control	-4.26844						Control	-4.26844						Control	-4.26844						Control	-4.26844						Control	-4.26844
				Control	-5.65043						Control	-5.65043						Control	-5.65043						Control	-5.65043						Control	-5.65043
				Control	-5.75203						Control	-5.75203						Control	-5.75203						Control	-5.75203						Control	-5.75203
				Control	52.9608						Control	52.9608						Control	52.9608						Control	52.9608						Control	52.9608
				Control	28.5642						Control	28.5642						Control	28.5642						Control	28.5642						Control	28.5642
				Control	292.582						Control	292.582						Control	292.582						Control	292.582						Control	292.582
				Control	32.6904						Control	32.6904						Control	32.6904						Control	32.6904						Control	32.6904
				Control	-0.960179						Control	-0.960179						Control	-0.960179						Control	-0.960179						Control	-0.960179
				Control	-0.848306						Control	-0.848306						Control	-0.848306						Control	-0.848306						Control	-0.848306
				Control	1.63705						Control	1.63705						Control	1.63705						Control	1.63705						Control	1.63705
				Control	-3.13951						Control	-3.13951						Control	-3.13951						Control	-3.13951						Control	-3.13951
				Control	53.49						Control	53.49						Control	53.49						Control	53.49						Control	53.49
				Control	23.2257						Control	23.2257						Control	23.2257						Control	23.2257						Control	23.2257
				Control	24.0631						Control	24.0631						Control	24.0631						Control	24.0631						Control	24.0631
				Control	-7.68757						Control	-7.68757						Control	-7.68757						Control	-7.68757						Control	-7.68757
				Control	2.97496						Control	2.97496						Control	2.97496						Control	2.97496						Control	2.97496
				Control	-0.858157						Control	-0.858157						Control	-0.858157						Control	-0.858157						Control	-0.858157
				Control	19.348						Control	19.348						Control	19.348						Control	19.348						Control	19.348
				Control	-1.47123						Control	-1.47123						Control	-1.47123						Control	-1.47123						Control	-1.47123
				Control	-3.28991						Control	-3.28991						Control	-3.28991						Control	-3.28991						Control	-3.28991
				Control	-7.23297						Control	-7.23297						Control	-7.23297						Control	-7.23297						Control	-7.23297
				Control	-7.34884						Control	-7.34884						Control	-7.34884						Control	-7.34884						Control	-7.34884
				Control	2.57605						Control	2.57605						Control	2.57605						Control	2.57605						Control	2.57605
				Control	-1.16704						Control	-1.16704						Control	-1.16704						Control	-1.16704						Control	-1.16704
				Control	5.80183						Control	5.80183						Control	5.80183						Control	5.80183						Control	5.80183
				Control	37.3128						Control	37.3128						Control	37.3128						Control	37.3128						Control	37.3128
				Control	28.7289						Control	28.7289						Control	28.7289						Control	28.7289						Control	28.7289
				Control	-2.57697						Control	-2.57697						Control	-2.57697						Control	-2.57697						Control	-2.57697
				Control	-6.23732						Control	-6.23732						Control	-6.23732						Control	-6.23732						Control	-6.23732
				Control	7.96756						Control	7.96756						Control	7.96756						Control	7.96756						Control	7.96756
				Control	9.42024						Control	9.42024						Control	9.42024						Control	9.42024						Control	9.42024
				Control	-0.278744						Control	-0.278744						Control	-0.278744						Control	-0.278744						Control	-0.278744
				Control	86.4567						Control	86.4567						Control	86.4567						Control	86.4567						Control	86.4567
				Control	-5.94097						Control	-5.94097						Control	-5.94097						Control	-5.94097						Control	-5.94097
				Control	-5.32827						Control	-5.32827						Control	-5.32827						Control	-5.32827						Control	-5.32827
				Control	-6.19508						Control	-6.19508						Control	-6.19508						Control	-6.19508						Control	-6.19508
				Control	1.28402						Control	1.28402						Control	1.28402						Control	1.28402						Control	1.28402
				Control	10.5187						Control	10.5187						Control	10.5187						Control	10.5187						Control	10.5187
				Control	48.8061						Control	48.8061						Control	48.8061						Control	48.8061						Control	48.8061
				Control	-1.11751						Control	-1.11751						Control	-1.11751						Control	-1.11751						Control	-1.11751
				Control	-0.421369						Control	-0.421369						Control	-0.421369						Control	-0.421369						Control	-0.421369
				Control	7.09619						Control	7.09619						Control	7.09619						Control	7.09619						Control	7.09619
				Control	-0.21368						Control	-0.21368						Control	-0.21368						Control	-0.21368						Control	-0.21368
				Control	-2.19467						Control	-2.19467						Control	-2.19467						Control	-2.19467						Control	-2.19467
				Control	6.39315						Control	6.39315						Control	6.39315						Control	6.39315						Control	6.39315
				Control	1.27927						Control	1.27927						Control	1.27927						Control	1.27927						Control	1.27927
				Control	7.87846						Control	7.87846						Control	7.87846						Control	7.87846						Control	7.87846
				Control	3.07853						Control	3.07853						Control	3.07853						Control	3.07853						Control	3.07853
				Control	47.5591						Control	47.5591						Control	47.5591						Control	47.5591						Control	47.5591
				Control	1.3584						Control	1.3584						Control	1.3584						Control	1.3584						Control	1.3584
				Control	2.11002						Control	2.11002						Control	2.11002						Control	2.11002						Control	2.11002
				Control	31.0263						Control	31.0263						Control	31.0263						Control	31.0263						Control	31.0263
				Control	115.163						Control	115.163						Control	115.163						Control	115.163						Control	115.163
				Control	-4.30697						Control	-4.30697						Control	-4.30697						Control	-4.30697						Control	-4.30697
				Control	-4.70997						Control	-4.70997						Control	-4.70997						Control	-4.70997						Control	-4.70997
				Control	-2.25597						Control	-2.25597						Control	-2.25597						Control	-2.25597						Control	-2.25597
				Control	19.9213						Control	19.9213						Control	19.9213						Control	19.9213						Control	19.9213
				Control	35.6597						Control	35.6597						Control	35.6597						Control	35.6597						Control	35.6597
				Control	53.3682						Control	53.3682						Control	53.3682						Control	53.3682						Control	53.3682
				Control	-2.97639						Control	-2.97639						Control	-2.97639						Control	-2.97639						Control	-2.97639
				Control	-4.51246						Control	-4.51246						Control	-4.51246						Control	-4.51246						Control	-4.51246
				Control	-6.22969						Control	-6.22969						Control	-6.22969						Control	-6.22969						Control	-6.22969
				Control	-1.54211						Control	-1.54211						Control	-1.54211						Control	-1.54211						Control	-1.54211
				Control	0.48591						Control	0.48591						Control	0.48591						Control	0.48591						Control	0.48591
				Control	-3.53097						Control	-3.53097						Control	-3.53097						Control	-3.53097						Control	-3.53097
				Control	12.9491						Control	12.9491						Control	12.9491						Control	12.9491						Control	12.9491
				Control	9.20459						Control	9.20459						Control	9.20459						Control	9.20459						Control	9.20459
				Control	-5.62116						Control	-5.62116						Control	-5.62116						Control	-5.62116						Control	-5.62116
				Control	14.356						Control	14.356						Control	14.356						Control	14.356						Control	14.356
				Control	84.3312						Control	84.3312						Control	84.3312						Control	84.3312						Control	84.3312
				Control	105.878						Control	105.878						Control	105.878						Control	105.878						Control	105.878
				Control	-6.69815						Control	-6.69815						Control	-6.69815						Control	-6.69815						Control	-6.69815
				Control	6.39171						Control	6.39171						Control	6.39171						Control	6.39171						Control	6.39171
				Control	8.36148						Control	8.36148						Control	8.36148						Control	8.36148						Control	8.36148
				Control	32.351						Control	32.351						Control	32.351						Control	32.351						Control	32.351
				Control	-1.7775						Control	-1.7775						Control	-1.7775						Control	-1.7775						Control	-1.7775
				Control	26.0799						Control	26.0799						Control	26.0799						Control	26.0799						Control	26.0799
				Control	-4.15036						Control	-4.15036						Control	-4.15036						Control	-4.15036						Control	-4.15036
				Control	51.3251						Control	51.3251						Control	51.3251						Control	51.3251						Control	51.3251
				Control	33.6263						Control	33.6263						Control	33.6263						Control	33.6263						Control	33.6263
				Control	-5.58632						Control	-5.58632						Control	-5.58632						Control	-5.58632						Control	-5.58632
				Control	2.44073						Control	2.44073						Control	2.44073						Control	2.44073						Control	2.44073
				Control	-3.82271						Control	-3.82271						Control	-3.82271						Control	-3.82271						Control	-3.82271
				Control	15.106						Control	15.106						Control	15.106						Control	15.106						Control	15.106
				Control	53.7359						Control	53.7359						Control	53.7359						Control	53.7359						Control	53.7359
				Control	-5.87937						Control	-5.87937						Control	-5.87937						Control	-5.87937						Control	-5.87937
				Control	-7.32796						Control	-7.32796						Control	-7.32796						Control	-7.32796						Control	-7.32796
				Control	4.23575						Control	4.23575						Control	4.23575						Control	4.23575						Control	4.23575
				Control	-7.40853						Control	-7.40853						Control	-7.40853						Control	-7.40853						Control	-7.40853
				Control	2.04589						Control	2.04589						Control	2.04589						Control	2.04589						Control	2.04589
				Control	-1.13947						Control	-1.13947						Control	-1.13947						Control	-1.13947						Control	-1.13947
				Control	9.60106						Control	9.60106						Control	9.60106						Control	9.60106						Control	9.60106
				Control	11.5076						Control	11.5076						Control	11.5076						Control	11.5076						Control	11.5076
				Control	-1.0451						Control	-1.0451						Control	-1.0451						Control	-1.0451						Control	-1.0451
				Control	-3.11378						Control	-3.11378						Control	-3.11378						Control	-3.11378						Control	-3.11378
				Control	101.181						Control	101.181						Control	101.181						Control	101.181						Control	101.181
				Control	309.13						Control	309.13						Control	309.13						Control	309.13						Control	309.13
				Control	83.1909						Control	83.1909						Control	83.1909						Control	83.1909						Control	83.1909
				Control	6.21912						Control	6.21912						Control	6.21912						Control	6.21912						Control	6.21912
				Control	292.999						Control	292.999						Control	292.999						Control	292.999						Control	292.999
				Control	37.2548						Control	37.2548						Control	37.2548						Control	37.2548						Control	37.2548
				Control	25.8612						Control	25.8612						Control	25.8612						Control	25.8612						Control	25.8612
				Control	1.91901						Control	1.91901						Control	1.91901						Control	1.91901						Control	1.91901
				Control	-4.62456						Control	-4.62456						Control	-4.62456						Control	-4.62456						Control	-4.62456
				Control	-1.1504						Control	-1.1504						Control	-1.1504						Control	-1.1504						Control	-1.1504
				Control	-1.58344						Control	-1.58344						Control	-1.58344						Control	-1.58344						Control	-1.58344
				Control	20.2228						Control	20.2228						Control	20.2228						Control	20.2228						Control	20.2228
				Control	-0.452173						Control	-0.452173						Control	-0.452173						Control	-0.452173						Control	-0.452173
				Control	-1.16554						Control	-1.16554						Control	-1.16554						Control	-1.16554						Control	-1.16554
				Control	5.49381						Control	5.49381						Control	5.49381						Control	5.49381						Control	5.49381
				Control	5.86905						Control	5.86905						Control	5.86905						Control	5.86905						Control	5.86905
				Control	5.83761						Control	5.83761						Control	5.83761						Control	5.83761						Control	5.83761
				Control	4.69681						Control	4.69681						Control	4.69681						Control	4.69681						Control	4.69681
				Control	14.2184						Control	14.2184						Control	14.2184						Control	14.2184						Control	14.2184
				Control	6.32374						Control	6.32374						Control	6.32374						Control	6.32374						Control	6.32374
				Control	-6.60507						Control	-6.60507						Control	-6.60507						Control	-6.60507						Control	-6.60507
				Control	1.74979						Control	1.74979						Control	1.74979						Control	1.74979						Control	1.74979
				Control	15.5529						Control	15.5529						Control	15.5529						Control	15.5529						Control	15.5529
				Control	-3.34424						Control	-3.34424						Control	-3.34424						Control	-3.34424						Control	-3.34424
				Control	6.81999						Control	6.81999						Control	6.81999						Control	6.81999						Control	6.81999
				Control	-0.520268						Control	-0.520268						Control	-0.520268						Control	-0.520268						Control	-0.520268
				Control	-6.36974						Control	-6.36974						Control	-6.36974						Control	-6.36974						Control	-6.36974
				Control	-5.84025						Control	-5.84025						Control	-5.84025						Control	-5.84025						Control	-5.84025
				Control	-4.74889						Control	-4.74889						Control	-4.74889						Control	-4.74889						Control	-4.74889
				Control	2.99743						Control	2.99743						Control	2.99743						Control	2.99743						Control	2.99743
				Control	2.1282						Control	2.1282						Control	2.1282						Control	2.1282						Control	2.1282
				Control	-5.12607						Control	-5.12607						Control	-5.12607						Control	-5.12607						Control	-5.12607
				Control	23.4429						Control	23.4429						Control	23.4429						Control	23.4429						Control	23.4429
				Control	27.6124						Control	27.6124						Control	27.6124						Control	27.6124						Control	27.6124
				Control	-6.20798						Control	-6.20798						Control	-6.20798						Control	-6.20798						Control	-6.20798
				Control	70.9217						Control	70.9217						Control	70.9217						Control	70.9217						Control	70.9217
				Control	-4.36652						Control	-4.36652						Control	-4.36652						Control	-4.36652						Control	-4.36652
				Control	-6.83387						Control	-6.83387						Control	-6.83387						Control	-6.83387						Control	-6.83387
				Control	-0.483312						Control	-0.483312						Control	-0.483312						Control	-0.483312						Control	-0.483312
				Control	73.1328						Control	73.1328						Control	73.1328						Control	73.1328						Control	73.1328
				Control	50.6495						Control	50.6495						Control	50.6495						Control	50.6495						Control	50.6495
				Control	1.64682						Control	1.64682						Control	1.64682						Control	1.64682						Control	1.64682
				Control	-6.19187						Control	-6.19187						Control	-6.19187						Control	-6.19187						Control	-6.19187
				Control	-6.75098						Control	-6.75098						Control	-6.75098						Control	-6.75098						Control	-6.75098
				Control	7.0524						Control	7.0524						Control	7.0524						Control	7.0524						Control	7.0524
				Control	-6.59399						Control	-6.59399						Control	-6.59399						Control	-6.59399						Control	-6.59399
				Control	74.0725						Control	74.0725						Control	74.0725						Control	74.0725						Control	74.0725
				Control	15.0697						Control	15.0697						Control	15.0697						Control	15.0697						Control	15.0697
				Control	-2.49621						Control	-2.49621						Control	-2.49621						Control	-2.49621						Control	-2.49621
				Control	-1.3281						Control	-1.3281						Control	-1.3281						Control	-1.3281						Control	-1.3281
				Control	6.37379						Control	6.37379						Control	6.37379						Control	6.37379						Control	6.37379
				Control	-6.31753						Control	-6.31753						Control	-6.31753						Control	-6.31753						Control	-6.31753
				Control	-1.97139						Control	-1.97139						Control	-1.97139						Control	-1.97139						Control	-1.97139
				Control	5.40224						Control	5.40224						Control	5.40224						Control	5.40224						Control	5.40224
				Control	-5.01195						Control	-5.01195						Control	-5.01195						Control	-5.01195						Control	-5.01195
				Control	-4.42416						Control	-4.42416						Control	-4.42416						Control	-4.42416						Control	-4.42416
				Control	-2.30907						Control	-2.30907						Control	-2.30907						Control	-2.30907						Control	-2.30907
				Control	26.9614						Control	26.9614						Control	26.9614						Control	26.9614						Control	26.9614
				Control	2.0691						Control	2.0691						Control	2.0691						Control	2.0691						Control	2.0691
				Control	0.0234086						Control	0.0234086						Control	0.0234086						Control	0.0234086						Control	0.0234086
				Control	236.198						Control	236.198						Control	236.198						Control	236.198						Control	236.198
				Control	-1.6699						Control	-1.6699						Control	-1.6699						Control	-1.6699						Control	-1.6699
				Control	2.4805						Control	2.4805						Control	2.4805						Control	2.4805						Control	2.4805
				Control	15.9007						Control	15.9007						Control	15.9007						Control	15.9007						Control	15.9007
				Control	-5.25007						Control	-5.25007						Control	-5.25007						Control	-5.25007						Control	-5.25007
				Control	-3.84544						Control	-3.84544						Control	-3.84544						Control	-3.84544						Control	-3.84544
				Control	3.40674						Control	3.40674						Control	3.40674						Control	3.40674						Control	3.40674
				Control	-0.1568						Control	-0.1568						Control	-0.1568						Control	-0.1568						Control	-0.1568
				Control	-3.74618						Control	-3.74618						Control	-3.74618						Control	-3.74618						Control	-3.74618
				Control	16.9026						Control	16.9026						Control	16.9026						Control	16.9026						Control	16.9026
				Control	4.38674						Control	4.38674						Control	4.38674						Control	4.38674						Control	4.38674
				Control	-2.47553						Control	-2.47553						Control	-2.47553						Control	-2.47553						Control	-2.47553
				Control	11.2718						Control	11.2718						Control	11.2718						Control	11.2718						Control	11.2718
				Control	11.2177						Control	11.2177						Control	11.2177						Control	11.2177						Control	11.2177
				Control	-5.84776						Control	-5.84776						Control	-5.84776						Control	-5.84776						Control	-5.84776
				Control	-1.17347						Control	-1.17347						Control	-1.17347						Control	-1.17347						Control	-1.17347
				Control	-2.37778						Control	-2.37778						Control	-2.37778						Control	-2.37778						Control	-2.37778
				Control	23.9388						Control	23.9388						Control	23.9388						Control	23.9388						Control	23.9388
				Control	1.04479						Control	1.04479						Control	1.04479						Control	1.04479						Control	1.04479
				Control	27.1969						Control	27.1969						Control	27.1969						Control	27.1969						Control	27.1969
				Control	12.468						Control	12.468						Control	12.468						Control	12.468						Control	12.468
				Control	12.0776						Control	12.0776						Control	12.0776						Control	12.0776						Control	12.0776
				Control	16.2835						Control	16.2835						Control	16.2835						Control	16.2835						Control	16.2835
				Control	-7.04381						Control	-7.04381						Control	-7.04381						Control	-7.04381						Control	-7.04381
				Control	1.89656						Control	1.89656						Control	1.89656						Control	1.89656						Control	1.89656
				Control	-3.52944						Control	-3.52944						Control	-3.52944						Control	-3.52944						Control	-3.52944
				Control	6.38726						Control	6.38726						Control	6.38726						Control	6.38726						Control	6.38726
				Control	-1.92397						Control	-1.92397						Control	-1.92397						Control	-1.92397						Control	-1.92397
				Control	-2.77273						Control	-2.77273						Control	-2.77273						Control	-2.77273						Control	-2.77273
				Control	8.05927						Control	8.05927						Control	8.05927						Control	8.05927						Control	8.05927
				Control	26.5331						Control	26.5331						Control	26.5331						Control	26.5331						Control	26.5331
				Control	-2.76667						Control	-2.76667						Control	-2.76667						Control	-2.76667						Control	-2.76667
				Control	-1.60867						Control	-1.60867						Control	-1.60867						Control	-1.60867						Control	-1.60867
				Control	3.72999						Control	3.72999						Control	3.72999						Control	3.72999						Control	3.72999
				Control	-3.5761						Control	-3.5761						Control	-3.5761						Control	-3.5761						Control	-3.5761
				Control	-0.549415						Control	-0.549415						Control	-0.549415						Control	-0.549415						Control	-0.549415
				Control	-2.21321						Control	-2.21321						Control	-2.21321						Control	-2.21321						Control	-2.21321
				Control	-2.00066						Control	-2.00066						Control	-2.00066						Control	-2.00066						Control	-2.00066
				Control	-5.09788						Control	-5.09788						Control	-5.09788						Control	-5.09788						Control	-5.09788
				Control	27.0594						Control	27.0594						Control	27.0594						Control	27.0594						Control	27.0594
				Control	5.20095						Control	5.20095						Control	5.20095						Control	5.20095						Control	5.20095
				Control	31.8904						Control	31.8904						Control	31.8904						Control	31.8904						Control	31.8904
				Control	-1.53953						Control	-1.53953						Control	-1.53953						Control	-1.53953						Control	-1.53953
				Control	48.1482						Control	48.1482						Control	48.1482						Control	48.1482						Control	48.1482
				Control	7.4492						Control	7.4492						Control	7.4492						Control	7.4492						Control	7.4492
				Control	10.4105						Control	10.4105						Control	10.4105						Control	10.4105						Control	10.4105
				Control	11.6059						Control	11.6059						Control	11.6059						Control	11.6059						Control	11.6059
				Control	16.5909						Control	16.5909						Control	16.5909						Control	16.5909						Control	16.5909
				Control	-4.04051						Control	-4.04051						Control	-4.04051						Control	-4.04051						Control	-4.04051
				Control	5.87238						Control	5.87238						Control	5.87238						Control	5.87238						Control	5.87238
				Control	-2.30356						Control	-2.30356						Control	-2.30356						Control	-2.30356						Control	-2.30356
				Control	-1.88816						Control	-1.88816						Control	-1.88816						Control	-1.88816						Control	-1.88816
				Control	34.5356						Control	34.5356						Control	34.5356						Control	34.5356						Control	34.5356
				Control	260.134						Control	260.134						Control	260.134						Control	260.134						Control	260.134
				Control	-2.911						Control	-2.911						Control	-2.911						Control	-2.911						Control	-2.911
				Control	9.77831						Control	9.77831						Control	9.77831						Control	9.77831						Control	9.77831
				Control	-5.17978						Control	-5.17978						Control	-5.17978						Control	-5.17978						Control	-5.17978
				Control	-3.62856						Control	-3.62856						Control	-3.62856						Control	-3.62856						Control	-3.62856
				Control	-4.6475						Control	-4.6475						Control	-4.6475						Control	-4.6475						Control	-4.6475
				Control	-5.63045						Control	-5.63045						Control	-5.63045						Control	-5.63045						Control	-5.63045
				Control	-4.69277						Control	-4.69277						Control	-4.69277						Control	-4.69277						Control	-4.69277
				Control	2.67333						Control	2.67333						Control	2.67333						Control	2.67333						Control	2.67333
				Control	0.94866						Control	0.94866						Control	0.94866						Control	0.94866						Control	0.94866
				Control	-1.08671						Control	-1.08671						Control	-1.08671						Control	-1.08671						Control	-1.08671
				Control	-6.05208						Control	-6.05208						Control	-6.05208						Control	-6.05208						Control	-6.05208
				Control	-4.17858						Control	-4.17858						Control	-4.17858						Control	-4.17858						Control	-4.17858
				Control	18.6656						Control	18.6656						Control	18.6656						Control	18.6656						Control	18.6656
				Control	-6.44981						Control	-6.44981						Control	-6.44981						Control	-6.44981						Control	-6.44981
				Control	-6.06016						Control	-6.06016						Control	-6.06016						Control	-6.06016						Control	-6.06016
				Control	-6.06382						Control	-6.06382						Control	-6.06382						Control	-6.06382						Control	-6.06382
				Control	-5.65228						Control	-5.65228						Control	-5.65228						Control	-5.65228						Control	-5.65228
				Control	-5.00848						Control	-5.00848						Control	-5.00848						Control	-5.00848						Control	-5.00848
				Control	144.992						Control	144.992						Control	144.992						Control	144.992						Control	144.992
				Control	14.3014						Control	14.3014						Control	14.3014						Control	14.3014						Control	14.3014
				Control	-4.24048						Control	-4.24048						Control	-4.24048						Control	-4.24048						Control	-4.24048
				Control	-2.63191						Control	-2.63191						Control	-2.63191						Control	-2.63191						Control	-2.63191
				Control	-1.63981						Control	-1.63981						Control	-1.63981						Control	-1.63981						Control	-1.63981
				Control	24.0745						Control	24.0745						Control	24.0745						Control	24.0745						Control	24.0745
				Control	-4.10427						Control	-4.10427						Control	-4.10427						Control	-4.10427						Control	-4.10427
				Control	8.41609						Control	8.41609						Control	8.41609						Control	8.41609						Control	8.41609
				Control	15.2811						Control	15.2811						Control	15.2811						Control	15.2811						Control	15.2811
				Control	8.30582						Control	8.30582						Control	8.30582						Control	8.30582						Control	8.30582
				Control	-6.20979						Control	-6.20979						Control	-6.20979						Control	-6.20979						Control	-6.20979
				Control	97.1805						Control	97.1805						Control	97.1805						Control	97.1805						Control	97.1805
				Control	-0.887095						Control	-0.887095						Control	-0.887095						Control	-0.887095						Control	-0.887095
				Control	-0.217841						Control	-0.217841						Control	-0.217841						Control	-0.217841						Control	-0.217841
				Control	-0.00823399						Control	-0.00823399						Control	-0.00823399						Control	-0.00823399						Control	-0.00823399
				Control	5.60448						Control	5.60448						Control	5.60448						Control	5.60448						Control	5.60448
				Control	13.4837						Control	13.4837						Control	13.4837						Control	13.4837						Control	13.4837
				Control	-2.70591						Control	-2.70591						Control	-2.70591						Control	-2.70591						Control	-2.70591
				Control	60.8922						Control	60.8922						Control	60.8922						Control	60.8922						Control	60.8922
				Control	104.977						Control	104.977						Control	104.977						Control	104.977						Control	104.977
				Control	19.9161						Control	19.9161						Control	19.9161						Control	19.9161						Control	19.9161
				Control	38.3306						Control	38.3306						Control	38.3306						Control	38.3306						Control	38.3306
				Control	30.078						Control	30.078						Control	30.078						Control	30.078						Control	30.078
				Control	-1.24934						Control	-1.24934						Control	-1.24934						Control	-1.24934						Control	-1.24934
				Control	-5.46689						Control	-5.46689						Control	-5.46689						Control	-5.46689						Control	-5.46689
				Control	-4.12842						Control	-4.12842						Control	-4.12842						Control	-4.12842						Control	-4.12842
				Control	0.956472						Control	0.956472						Control	0.956472						Control	0.956472						Control	0.956472
				Control	-3.07089						Control	-3.07089						Control	-3.07089						Control	-3.07089						Control	-3.07089
				Control	-1.40394						Control	-1.40394						Control	-1.40394						Control	-1.40394						Control	-1.40394
				Control	-5.59285						Control	-5.59285						Control	-5.59285						Control	-5.59285						Control	-5.59285
				Control	1.82994						Control	1.82994						Control	1.82994						Control	1.82994						Control	1.82994
				Control	-5.6714						Control	-5.6714						Control	-5.6714						Control	-5.6714						Control	-5.6714
				Control	10.0233						Control	10.0233						Control	10.0233						Control	10.0233						Control	10.0233
				Control	-2.68671						Control	-2.68671						Control	-2.68671						Control	-2.68671						Control	-2.68671
				Control	-5.91649						Control	-5.91649						Control	-5.91649						Control	-5.91649						Control	-5.91649
				Control	-5.70294						Control	-5.70294						Control	-5.70294						Control	-5.70294						Control	-5.70294
				Control	2.75269						Control	2.75269						Control	2.75269						Control	2.75269						Control	2.75269
				Control	-5.89758						Control	-5.89758						Control	-5.89758						Control	-5.89758						Control	-5.89758
				Control	15.6341						Control	15.6341						Control	15.6341						Control	15.6341						Control	15.6341
				Control	6.10669						Control	6.10669						Control	6.10669						Control	6.10669						Control	6.10669
				Control	-2.83442						Control	-2.83442						Control	-2.83442						Control	-2.83442						Control	-2.83442
				Control	-6.54392						Control	-6.54392						Control	-6.54392						Control	-6.54392						Control	-6.54392
				Control	11.6143						Control	11.6143						Control	11.6143						Control	11.6143						Control	11.6143
				Control	77.8364						Control	77.8364						Control	77.8364						Control	77.8364						Control	77.8364
				Control	-5.90961						Control	-5.90961						Control	-5.90961						Control	-5.90961						Control	-5.90961
				Control	-4.41171						Control	-4.41171						Control	-4.41171						Control	-4.41171						Control	-4.41171
				Control	-1.17992						Control	-1.17992						Control	-1.17992						Control	-1.17992						Control	-1.17992
				Control	-3.48875						Control	-3.48875						Control	-3.48875						Control	-3.48875						Control	-3.48875
				Control	-3.45294						Control	-3.45294						Control	-3.45294						Control	-3.45294						Control	-3.45294
				Control	2.44152						Control	2.44152						Control	2.44152						Control	2.44152						Control	2.44152
				Control	216.538						Control	216.538						Control	216.538						Control	216.538						Control	216.538
				Control	3.12648						Control	3.12648						Control	3.12648						Control	3.12648						Control	3.12648
				Control	-2.08457						Control	-2.08457						Control	-2.08457						Control	-2.08457						Control	-2.08457
				Control	8.43657						Control	8.43657						Control	8.43657						Control	8.43657						Control	8.43657
				Control	6.30778						Control	6.30778						Control	6.30778						Control	6.30778						Control	6.30778
				Control	-0.0867802						Control	-0.0867802						Control	-0.0867802						Control	-0.0867802						Control	-0.0867802
				Control	-5.49286						Control	-5.49286						Control	-5.49286						Control	-5.49286						Control	-5.49286
				Control	-1.70006						Control	-1.70006						Control	-1.70006						Control	-1.70006						Control	-1.70006
				Control	1.9262						Control	1.9262						Control	1.9262						Control	1.9262						Control	1.9262
				Control	5.83536						Control	5.83536						Control	5.83536						Control	5.83536						Control	5.83536
				Control	1.46266						Control	1.46266						Control	1.46266						Control	1.46266						Control	1.46266
				Control	-5.70981						Control	-5.70981						Control	-5.70981						Control	-5.70981						Control	-5.70981
				Control	85.2835						Control	85.2835						Control	85.2835						Control	85.2835						Control	85.2835
				Control	5.24939						Control	5.24939						Control	5.24939						Control	5.24939						Control	5.24939
				Control	215.364						Control	215.364						Control	215.364						Control	215.364						Control	215.364
				Control	2.12788						Control	2.12788						Control	2.12788						Control	2.12788						Control	2.12788
				Control	15.5455						Control	15.5455						Control	15.5455						Control	15.5455						Control	15.5455
				Control	-2.75662						Control	-2.75662						Control	-2.75662						Control	-2.75662						Control	-2.75662
				Control	26.5083						Control	26.5083						Control	26.5083						Control	26.5083						Control	26.5083
				Control	-4.01852						Control	-4.01852						Control	-4.01852						Control	-4.01852						Control	-4.01852
				Control	6.53035						Control	6.53035						Control	6.53035						Control	6.53035						Control	6.53035
				Control	6.47141						Control	6.47141						Control	6.47141						Control	6.47141						Control	6.47141
				Control	5.7454						Control	5.7454						Control	5.7454						Control	5.7454						Control	5.7454
				Control	-5.85851						Control	-5.85851						Control	-5.85851						Control	-5.85851						Control	-5.85851
				Control	-4.81863						Control	-4.81863						Control	-4.81863						Control	-4.81863						Control	-4.81863
				Control	1.20365						Control	1.20365						Control	1.20365						Control	1.20365						Control	1.20365
				Control	39.0662						Control	39.0662						Control	39.0662						Control	39.0662						Control	39.0662
				Control	0.211342						Control	0.211342						Control	0.211342						Control	0.211342						Control	0.211342
				Control	9.15816						Control	9.15816						Control	9.15816						Control	9.15816						Control	9.15816
				Control	-3.72319						Control	-3.72319						Control	-3.72319						Control	-3.72319						Control	-3.72319
				Control	21.7553						Control	21.7553						Control	21.7553						Control	21.7553						Control	21.7553
				Control	308.706						Control	308.706						Control	308.706						Control	308.706						Control	308.706
				Control	24.949						Control	24.949						Control	24.949						Control	24.949						Control	24.949
				Control	-1.42227						Control	-1.42227						Control	-1.42227						Control	-1.42227						Control	-1.42227
				Control	2.55874						Control	2.55874						Control	2.55874						Control	2.55874						Control	2.55874
				Control	72.2887						Control	72.2887						Control	72.2887						Control	72.2887						Control	72.2887
				Control	15.9346						Control	15.9346						Control	15.9346						Control	15.9346						Control	15.9346
				Control	19.6687						Control	19.6687						Control	19.6687						Control	19.6687						Control	19.6687
				Control	73.0023						Control	73.0023						Control	73.0023						Control	73.0023						Control	73.0023
				Control	57.6718						Control	57.6718						Control	57.6718						Control	57.6718						Control	57.6718
				Control	428.387						Control	428.387						Control	428.387						Control	428.387						Control	428.387
				Control	3.79572						Control	3.79572						Control	3.79572						Control	3.79572						Control	3.79572
				Control	3.38516						Control	3.38516						Control	3.38516						Control	3.38516						Control	3.38516
				Control	14.4878						Control	14.4878						Control	14.4878						Control	14.4878						Control	14.4878
				Control	-5.65927						Control	-5.65927						Control	-5.65927						Control	-5.65927						Control	-5.65927
				Control	-4.84994						Control	-4.84994						Control	-4.84994						Control	-4.84994						Control	-4.84994
				Control	357.81						Control	357.81						Control	357.81						Control	357.81						Control	357.81
				Control	13.2173						Control	13.2173						Control	13.2173						Control	13.2173						Control	13.2173
				Control	2.43119						Control	2.43119						Control	2.43119						Control	2.43119						Control	2.43119
				Control	3.70208						Control	3.70208						Control	3.70208						Control	3.70208						Control	3.70208
				Control	-4.91436						Control	-4.91436						Control	-4.91436						Control	-4.91436						Control	-4.91436
				Control	-1.62173						Control	-1.62173						Control	-1.62173						Control	-1.62173						Control	-1.62173
				Control	-3.05649						Control	-3.05649						Control	-3.05649						Control	-3.05649						Control	-3.05649
				Control	23.2406						Control	23.2406						Control	23.2406						Control	23.2406						Control	23.2406
				Control	-5.09661						Control	-5.09661						Control	-5.09661						Control	-5.09661						Control	-5.09661
				Control	-4.10888						Control	-4.10888						Control	-4.10888						Control	-4.10888						Control	-4.10888
				Control	-0.891025						Control	-0.891025						Control	-0.891025						Control	-0.891025						Control	-0.891025
				Control	-2.53683						Control	-2.53683						Control	-2.53683						Control	-2.53683						Control	-2.53683
				Control	-8.89423						Control	-8.89423						Control	-8.89423						Control	-8.89423						Control	-8.89423
				Control	14.4676						Control	14.4676						Control	14.4676						Control	14.4676						Control	14.4676
				Control	-8.11538						Control	-8.11538						Control	-8.11538						Control	-8.11538						Control	-8.11538
				Control	17.5703						Control	17.5703						Control	17.5703						Control	17.5703						Control	17.5703
				Control	-7.09917						Control	-7.09917						Control	-7.09917						Control	-7.09917						Control	-7.09917
				Control	38.3091						Control	38.3091						Control	38.3091						Control	38.3091						Control	38.3091
				Control	6.90475						Control	6.90475						Control	6.90475						Control	6.90475						Control	6.90475
				Control	-5.18894						Control	-5.18894						Control	-5.18894						Control	-5.18894						Control	-5.18894
				Control	-6.90195						Control	-6.90195						Control	-6.90195						Control	-6.90195						Control	-6.90195
				Control	4.50996						Control	4.50996						Control	4.50996						Control	4.50996						Control	4.50996
				Control	9.31007						Control	9.31007						Control	9.31007						Control	9.31007						Control	9.31007
				Control	1.46503						Control	1.46503						Control	1.46503						Control	1.46503						Control	1.46503
				Control	3.87604						Control	3.87604						Control	3.87604						Control	3.87604						Control	3.87604
				Control	159.102						Control	159.102						Control	159.102						Control	159.102						Control	159.102
				Control	1.56017						Control	1.56017						Control	1.56017						Control	1.56017						Control	1.56017
				Control	-3.30473						Control	-3.30473						Control	-3.30473						Control	-3.30473						Control	-3.30473
				Control	8.55383						Control	8.55383						Control	8.55383						Control	8.55383						Control	8.55383
				Control	-4.24933						Control	-4.24933						Control	-4.24933						Control	-4.24933						Control	-4.24933
				Control	-4.07253						Control	-4.07253						Control	-4.07253						Control	-4.07253						Control	-4.07253
				Control	11.6303						Control	11.6303						Control	11.6303						Control	11.6303						Control	11.6303
				Control	-8.03976						Control	-8.03976						Control	-8.03976						Control	-8.03976						Control	-8.03976
				Control	-7.68062						Control	-7.68062						Control	-7.68062						Control	-7.68062						Control	-7.68062
				Control	-3.88803						Control	-3.88803						Control	-3.88803						Control	-3.88803						Control	-3.88803
				Control	14.5742						Control	14.5742						Control	14.5742						Control	14.5742						Control	14.5742
				Control	15.2082						Control	15.2082						Control	15.2082						Control	15.2082						Control	15.2082
				Control	-4.20414						Control	-4.20414						Control	-4.20414						Control	-4.20414						Control	-4.20414
				Control	2.04413						Control	2.04413						Control	2.04413						Control	2.04413						Control	2.04413
				Control	-5.63975						Control	-5.63975						Control	-5.63975						Control	-5.63975						Control	-5.63975
				Control	11.5937						Control	11.5937						Control	11.5937						Control	11.5937						Control	11.5937
				Control	16.4587						Control	16.4587						Control	16.4587						Control	16.4587						Control	16.4587
				Control	-0.921762						Control	-0.921762						Control	-0.921762						Control	-0.921762						Control	-0.921762
				Control	17.685						Control	17.685						Control	17.685						Control	17.685						Control	17.685
				Control	0.0201593						Control	0.0201593						Control	0.0201593						Control	0.0201593						Control	0.0201593
				Control	24.1888						Control	24.1888						Control	24.1888						Control	24.1888						Control	24.1888
				Control	22.4699						Control	22.4699						Control	22.4699						Control	22.4699						Control	22.4699
				Control	4.00328						Control	4.00328						Control	4.00328						Control	4.00328						Control	4.00328
				Control	-2.51358						Control	-2.51358						Control	-2.51358						Control	-2.51358						Control	-2.51358
				Control	-6.30459						Control	-6.30459						Control	-6.30459						Control	-6.30459						Control	-6.30459
				Control	-3.84705						Control	-3.84705						Control	-3.84705						Control	-3.84705						Control	-3.84705
				Control	3.40881						Control	3.40881						Control	3.40881						Control	3.40881						Control	3.40881
				Control	7.86549						Control	7.86549						Control	7.86549						Control	7.86549						Control	7.86549
				Control	-5.37383						Control	-5.37383						Control	-5.37383						Control	-5.37383						Control	-5.37383
				Control	-4.15739						Control	-4.15739						Control	-4.15739						Control	-4.15739						Control	-4.15739
				Control	15.4452						Control	15.4452						Control	15.4452						Control	15.4452						Control	15.4452
				Control	-2.50335						Control	-2.50335						Control	-2.50335						Control	-2.50335						Control	-2.50335
				Control	-4.52806						Control	-4.52806						Control	-4.52806						Control	-4.52806						Control	-4.52806
				Control	18.1844						Control	18.1844						Control	18.1844						Control	18.1844						Control	18.1844
				Control	19.6069						Control	19.6069						Control	19.6069						Control	19.6069						Control	19.6069
				Control	48.7314						Control	48.7314						Control	48.7314						Control	48.7314						Control	48.7314
				Control	46.1436						Control	46.1436						Control	46.1436						Control	46.1436						Control	46.1436
				Control	11.5741						Control	11.5741						Control	11.5741						Control	11.5741						Control	11.5741
				Control	11.264						Control	11.264						Control	11.264						Control	11.264						Control	11.264
				Control	10.2424						Control	10.2424						Control	10.2424						Control	10.2424						Control	10.2424
				Control	152.819						Control	152.819						Control	152.819						Control	152.819						Control	152.819
				Control	10.1648						Control	10.1648						Control	10.1648						Control	10.1648						Control	10.1648
				Control	-0.386349						Control	-0.386349						Control	-0.386349						Control	-0.386349						Control	-0.386349
				Control	118.614						Control	118.614						Control	118.614						Control	118.614						Control	118.614
				Control	0.942303						Control	0.942303						Control	0.942303						Control	0.942303						Control	0.942303
				Control	13.566						Control	13.566						Control	13.566						Control	13.566						Control	13.566
				Control	10.9373						Control	10.9373						Control	10.9373						Control	10.9373						Control	10.9373
				Control	-7.19253						Control	-7.19253						Control	-7.19253						Control	-7.19253						Control	-7.19253
				Control	-7.57257						Control	-7.57257						Control	-7.57257						Control	-7.57257						Control	-7.57257
				Control	7.86876						Control	7.86876						Control	7.86876						Control	7.86876						Control	7.86876
				Control	10.9582						Control	10.9582						Control	10.9582						Control	10.9582						Control	10.9582
				Control	-2.48565						Control	-2.48565						Control	-2.48565						Control	-2.48565						Control	-2.48565
				Control	151.453						Control	151.453						Control	151.453						Control	151.453						Control	151.453
				Control	6.36242						Control	6.36242						Control	6.36242						Control	6.36242						Control	6.36242
				Control	-1.70904						Control	-1.70904						Control	-1.70904						Control	-1.70904						Control	-1.70904
				Control	41.92						Control	41.92						Control	41.92						Control	41.92						Control	41.92
				Control	38.9335						Control	38.9335						Control	38.9335						Control	38.9335						Control	38.9335
				Control	-3.46491						Control	-3.46491						Control	-3.46491						Control	-3.46491						Control	-3.46491
				Control	15.3958						Control	15.3958						Control	15.3958						Control	15.3958						Control	15.3958
				Control	0.163925						Control	0.163925						Control	0.163925						Control	0.163925						Control	0.163925
				Control	7.86107						Control	7.86107						Control	7.86107						Control	7.86107						Control	7.86107
				Control	-3.69559						Control	-3.69559						Control	-3.69559						Control	-3.69559						Control	-3.69559
				Control	139.896						Control	139.896						Control	139.896						Control	139.896						Control	139.896
				Control	-3.11761						Control	-3.11761						Control	-3.11761						Control	-3.11761						Control	-3.11761
				Control	-2.46063						Control	-2.46063						Control	-2.46063						Control	-2.46063						Control	-2.46063
				Control	-4.6502						Control	-4.6502						Control	-4.6502						Control	-4.6502						Control	-4.6502
				Control	2.11385						Control	2.11385						Control	2.11385						Control	2.11385						Control	2.11385
				Control	-3.08489						Control	-3.08489						Control	-3.08489						Control	-3.08489						Control	-3.08489
				Control	158.785						Control	158.785						Control	158.785						Control	158.785						Control	158.785
				Control	-5.78486						Control	-5.78486						Control	-5.78486						Control	-5.78486						Control	-5.78486
				Control	-3.23037						Control	-3.23037						Control	-3.23037						Control	-3.23037						Control	-3.23037
				Control	-2.58907						Control	-2.58907						Control	-2.58907						Control	-2.58907						Control	-2.58907
				Control	-5.38537						Control	-5.38537						Control	-5.38537						Control	-5.38537						Control	-5.38537
				Control	8.01543						Control	8.01543						Control	8.01543						Control	8.01543						Control	8.01543
				Control	-3.63526						Control	-3.63526						Control	-3.63526						Control	-3.63526						Control	-3.63526
				Control	16.5848						Control	16.5848						Control	16.5848						Control	16.5848						Control	16.5848
				Control	-7.42377						Control	-7.42377						Control	-7.42377						Control	-7.42377						Control	-7.42377
				Control	47.7655						Control	47.7655						Control	47.7655						Control	47.7655						Control	47.7655
				Control	6.9204						Control	6.9204						Control	6.9204						Control	6.9204						Control	6.9204
				Control	0.565161						Control	0.565161						Control	0.565161						Control	0.565161						Control	0.565161
				Control	0.0348647						Control	0.0348647						Control	0.0348647						Control	0.0348647						Control	0.0348647
				Control	12.779						Control	12.779						Control	12.779						Control	12.779						Control	12.779
				Control	-1.37132						Control	-1.37132						Control	-1.37132						Control	-1.37132						Control	-1.37132
				Control	-3.72993						Control	-3.72993						Control	-3.72993						Control	-3.72993						Control	-3.72993
				Control	3.53644						Control	3.53644						Control	3.53644						Control	3.53644						Control	3.53644
				Control	33.3568						Control	33.3568						Control	33.3568						Control	33.3568						Control	33.3568
				Control	7.62116						Control	7.62116						Control	7.62116						Control	7.62116						Control	7.62116
				Control	-5.07602						Control	-5.07602						Control	-5.07602						Control	-5.07602						Control	-5.07602
				Control	-1.827						Control	-1.827						Control	-1.827						Control	-1.827						Control	-1.827
				Control	-1.67075						Control	-1.67075						Control	-1.67075						Control	-1.67075						Control	-1.67075
				Control	1.66495						Control	1.66495						Control	1.66495						Control	1.66495						Control	1.66495
				Control	-7.95503						Control	-7.95503						Control	-7.95503						Control	-7.95503						Control	-7.95503
				Control	4.23835						Control	4.23835						Control	4.23835						Control	4.23835						Control	4.23835
				Control	10.2183						Control	10.2183						Control	10.2183						Control	10.2183						Control	10.2183
				Control	25.182						Control	25.182						Control	25.182						Control	25.182						Control	25.182
				Control	-3.02027						Control	-3.02027						Control	-3.02027						Control	-3.02027						Control	-3.02027
				Control	-4.0323						Control	-4.0323						Control	-4.0323						Control	-4.0323						Control	-4.0323
				Control	-2.98343						Control	-2.98343						Control	-2.98343						Control	-2.98343						Control	-2.98343
				Control	51.1529						Control	51.1529						Control	51.1529						Control	51.1529						Control	51.1529
				Control	-0.496247						Control	-0.496247						Control	-0.496247						Control	-0.496247						Control	-0.496247
				Control	-4.23237						Control	-4.23237						Control	-4.23237						Control	-4.23237						Control	-4.23237
				Control	23.6641						Control	23.6641						Control	23.6641						Control	23.6641						Control	23.6641
				Control	-2.56333						Control	-2.56333						Control	-2.56333						Control	-2.56333						Control	-2.56333
				Control	1.09558						Control	1.09558						Control	1.09558						Control	1.09558						Control	1.09558
				Control	2.9662						Control	2.9662						Control	2.9662						Control	2.9662						Control	2.9662
				Control	0.911199						Control	0.911199						Control	0.911199						Control	0.911199						Control	0.911199
				Control	10.7833						Control	10.7833						Control	10.7833						Control	10.7833						Control	10.7833
				Control	54.8175						Control	54.8175						Control	54.8175						Control	54.8175						Control	54.8175
				Control	-6.6662						Control	-6.6662						Control	-6.6662						Control	-6.6662						Control	-6.6662
				Control	-4.34099						Control	-4.34099						Control	-4.34099						Control	-4.34099						Control	-4.34099
				Control	-0.738102						Control	-0.738102						Control	-0.738102						Control	-0.738102						Control	-0.738102
				Control	103.85						Control	103.85						Control	103.85						Control	103.85						Control	103.85
				Control	-1.40781						Control	-1.40781						Control	-1.40781						Control	-1.40781						Control	-1.40781
				Control	32.3691						Control	32.3691						Control	32.3691						Control	32.3691						Control	32.3691
				Control	-7.58022						Control	-7.58022						Control	-7.58022						Control	-7.58022						Control	-7.58022
				Control	-4.09331						Control	-4.09331						Control	-4.09331						Control	-4.09331						Control	-4.09331
				Control	5.98991						Control	5.98991						Control	5.98991						Control	5.98991						Control	5.98991
				Control	-6.56887						Control	-6.56887						Control	-6.56887						Control	-6.56887						Control	-6.56887
				Control	-1.24735						Control	-1.24735						Control	-1.24735						Control	-1.24735						Control	-1.24735
				Control	-3.11191						Control	-3.11191						Control	-3.11191						Control	-3.11191						Control	-3.11191
				Control	13.0653						Control	13.0653						Control	13.0653						Control	13.0653						Control	13.0653
				Control	-4.60262						Control	-4.60262						Control	-4.60262						Control	-4.60262						Control	-4.60262
				Control	13.0943						Control	13.0943						Control	13.0943						Control	13.0943						Control	13.0943
				Control	184.143						Control	184.143						Control	184.143						Control	184.143						Control	184.143
				Control	1.50136						Control	1.50136						Control	1.50136						Control	1.50136						Control	1.50136
				Control	-5.40534						Control	-5.40534						Control	-5.40534						Control	-5.40534						Control	-5.40534
				Control	-0.903558						Control	-0.903558						Control	-0.903558						Control	-0.903558						Control	-0.903558
				Control	28.6089						Control	28.6089						Control	28.6089						Control	28.6089						Control	28.6089
				Control	0.553055						Control	0.553055						Control	0.553055						Control	0.553055						Control	0.553055
				Control	7.9901						Control	7.9901						Control	7.9901						Control	7.9901						Control	7.9901
				Control	-5.80343						Control	-5.80343						Control	-5.80343						Control	-5.80343						Control	-5.80343
				Control	-5.57476						Control	-5.57476						Control	-5.57476						Control	-5.57476						Control	-5.57476
				Control	-3.58974						Control	-3.58974						Control	-3.58974						Control	-3.58974						Control	-3.58974
				Control	-4.21563						Control	-4.21563						Control	-4.21563						Control	-4.21563						Control	-4.21563
				Control	-3.81998						Control	-3.81998						Control	-3.81998						Control	-3.81998						Control	-3.81998
				Control	-1.49478						Control	-1.49478						Control	-1.49478						Control	-1.49478						Control	-1.49478
				Control	16.6501						Control	16.6501						Control	16.6501						Control	16.6501						Control	16.6501
				Control	10.8186						Control	10.8186						Control	10.8186						Control	10.8186						Control	10.8186
				Control	-5.06966						Control	-5.06966						Control	-5.06966						Control	-5.06966						Control	-5.06966
				Control	-3.02283						Control	-3.02283						Control	-3.02283						Control	-3.02283						Control	-3.02283
				Control	95.7187						Control	95.7187						Control	95.7187						Control	95.7187						Control	95.7187
				Control	23.6656						Control	23.6656						Control	23.6656						Control	23.6656						Control	23.6656
				Control	-5.92831						Control	-5.92831						Control	-5.92831						Control	-5.92831						Control	-5.92831
				Control	63.5078						Control	63.5078						Control	63.5078						Control	63.5078						Control	63.5078
				Control	65.1709						Control	65.1709						Control	65.1709						Control	65.1709						Control	65.1709
				Control	-3.51313						Control	-3.51313						Control	-3.51313						Control	-3.51313						Control	-3.51313
				Control	6.90832						Control	6.90832						Control	6.90832						Control	6.90832						Control	6.90832
				Control	-5.76316						Control	-5.76316						Control	-5.76316						Control	-5.76316						Control	-5.76316
				Control	-2.71148						Control	-2.71148						Control	-2.71148						Control	-2.71148						Control	-2.71148
				Control	-1.50554						Control	-1.50554						Control	-1.50554						Control	-1.50554						Control	-1.50554
				Control	1.50574						Control	1.50574						Control	1.50574						Control	1.50574						Control	1.50574
				Control	34.6376						Control	34.6376						Control	34.6376						Control	34.6376						Control	34.6376
				Control	-1.69423						Control	-1.69423						Control	-1.69423						Control	-1.69423						Control	-1.69423
				Control	0.121272						Control	0.121272						Control	0.121272						Control	0.121272						Control	0.121272
				Control	-4.86529						Control	-4.86529						Control	-4.86529						Control	-4.86529						Control	-4.86529
				Control	19.1309						Control	19.1309						Control	19.1309						Control	19.1309						Control	19.1309
				Control	-0.333115						Control	-0.333115						Control	-0.333115						Control	-0.333115						Control	-0.333115
				Control	-2.97152						Control	-2.97152						Control	-2.97152						Control	-2.97152						Control	-2.97152
				Control	-5.68999						Control	-5.68999						Control	-5.68999						Control	-5.68999						Control	-5.68999
				Control	28.6719						Control	28.6719						Control	28.6719						Control	28.6719						Control	28.6719
				Control	9.89607						Control	9.89607						Control	9.89607						Control	9.89607						Control	9.89607
				Control	-1.79068						Control	-1.79068						Control	-1.79068						Control	-1.79068						Control	-1.79068
				Control	-8.52957						Control	-8.52957						Control	-8.52957						Control	-8.52957						Control	-8.52957
				Control	-3.45144						Control	-3.45144						Control	-3.45144						Control	-3.45144						Control	-3.45144
				Control	0.730546						Control	0.730546						Control	0.730546						Control	0.730546						Control	0.730546
				Control	12.4978						Control	12.4978						Control	12.4978						Control	12.4978						Control	12.4978
				Control	-2.48169						Control	-2.48169						Control	-2.48169						Control	-2.48169						Control	-2.48169
				Control	-4.30882						Control	-4.30882						Control	-4.30882						Control	-4.30882						Control	-4.30882
				Control	0.239799						Control	0.239799						Control	0.239799						Control	0.239799						Control	0.239799
				Control	1.80128						Control	1.80128						Control	1.80128						Control	1.80128						Control	1.80128
				Control	101.385						Control	101.385						Control	101.385						Control	101.385						Control	101.385
				Control	25.8496						Control	25.8496						Control	25.8496						Control	25.8496						Control	25.8496
				Control	-5.58882						Control	-5.58882						Control	-5.58882						Control	-5.58882						Control	-5.58882
				Control	-5.06522						Control	-5.06522						Control	-5.06522						Control	-5.06522						Control	-5.06522
				Control	5.11193						Control	5.11193						Control	5.11193						Control	5.11193						Control	5.11193
				Control	-4.62862						Control	-4.62862						Control	-4.62862						Control	-4.62862						Control	-4.62862
				Control	-2.39301						Control	-2.39301						Control	-2.39301						Control	-2.39301						Control	-2.39301
				Control	2.70659						Control	2.70659						Control	2.70659						Control	2.70659						Control	2.70659
				Control	-4.80494						Control	-4.80494						Control	-4.80494						Control	-4.80494						Control	-4.80494
				Control	-1.80834						Control	-1.80834						Control	-1.80834						Control	-1.80834						Control	-1.80834
				Control	21.1231						Control	21.1231						Control	21.1231						Control	21.1231						Control	21.1231
				Control	1.79452						Control	1.79452						Control	1.79452						Control	1.79452						Control	1.79452
				Control	14.0048						Control	14.0048						Control	14.0048						Control	14.0048						Control	14.0048
				Control	16.4047						Control	16.4047						Control	16.4047						Control	16.4047						Control	16.4047
				Control	39.5348						Control	39.5348						Control	39.5348						Control	39.5348						Control	39.5348
				Control	147.976						Control	147.976						Control	147.976						Control	147.976						Control	147.976
				Control	0.558684						Control	0.558684						Control	0.558684						Control	0.558684						Control	0.558684
				Control	-5.51566						Control	-5.51566						Control	-5.51566						Control	-5.51566						Control	-5.51566
				Control	-4.08157						Control	-4.08157						Control	-4.08157						Control	-4.08157						Control	-4.08157
				Control	17.5964						Control	17.5964						Control	17.5964						Control	17.5964						Control	17.5964
				Control	-6.67996						Control	-6.67996						Control	-6.67996						Control	-6.67996						Control	-6.67996
				Control	-3.9664						Control	-3.9664						Control	-3.9664						Control	-3.9664						Control	-3.9664
				Control	12.689						Control	12.689						Control	12.689						Control	12.689						Control	12.689
				Control	-2.26408						Control	-2.26408						Control	-2.26408						Control	-2.26408						Control	-2.26408
				Control	44.3523						Control	44.3523						Control	44.3523						Control	44.3523						Control	44.3523
				Control	-3.56319						Control	-3.56319						Control	-3.56319						Control	-3.56319						Control	-3.56319
				Control	62.6625						Control	62.6625						Control	62.6625						Control	62.6625						Control	62.6625
				Control	-7.36485						Control	-7.36485						Control	-7.36485						Control	-7.36485						Control	-7.36485
				Control	0.956035						Control	0.956035						Control	0.956035						Control	0.956035						Control	0.956035
				Control	2.04715						Control	2.04715						Control	2.04715						Control	2.04715						Control	2.04715
				Control	-5.8692						Control	-5.8692						Control	-5.8692						Control	-5.8692						Control	-5.8692
				Control	43.6418						Control	43.6418						Control	43.6418						Control	43.6418						Control	43.6418
				Control	-3.8284						Control	-3.8284						Control	-3.8284						Control	-3.8284						Control	-3.8284
				Control	-4.88105						Control	-4.88105						Control	-4.88105						Control	-4.88105						Control	-4.88105
				Control	-6.29304						Control	-6.29304						Control	-6.29304						Control	-6.29304						Control	-6.29304
				Control	16.4247						Control	16.4247						Control	16.4247						Control	16.4247						Control	16.4247
				Control	-4.66398						Control	-4.66398						Control	-4.66398						Control	-4.66398						Control	-4.66398
				Control	3.85935						Control	3.85935						Control	3.85935						Control	3.85935						Control	3.85935
				Control	-3.30384						Control	-3.30384						Control	-3.30384						Control	-3.30384						Control	-3.30384
				Control	33.8445						Control	33.8445						Control	33.8445						Control	33.8445						Control	33.8445
				Control	-2.67289						Control	-2.67289						Control	-2.67289						Control	-2.67289						Control	-2.67289
				Control	-4.58001						Control	-4.58001						Control	-4.58001						Control	-4.58001						Control	-4.58001
				Control	-4.27178						Control	-4.27178						Control	-4.27178						Control	-4.27178						Control	-4.27178
				Control	26.2395						Control	26.2395						Control	26.2395						Control	26.2395						Control	26.2395
				Control	11.4748						Control	11.4748						Control	11.4748						Control	11.4748						Control	11.4748
				Control	-1.88636						Control	-1.88636						Control	-1.88636						Control	-1.88636						Control	-1.88636
				Control	24.9714						Control	24.9714						Control	24.9714						Control	24.9714						Control	24.9714
				Control	28.5435						Control	28.5435						Control	28.5435						Control	28.5435						Control	28.5435
				Control	-1.92561						Control	-1.92561						Control	-1.92561						Control	-1.92561						Control	-1.92561
				Control	13.3821						Control	13.3821						Control	13.3821						Control	13.3821						Control	13.3821
				Control	3.41327						Control	3.41327						Control	3.41327						Control	3.41327						Control	3.41327
				Control	9.08825						Control	9.08825						Control	9.08825						Control	9.08825						Control	9.08825
				Control	-6.49389						Control	-6.49389						Control	-6.49389						Control	-6.49389						Control	-6.49389
				Control	56.894						Control	56.894						Control	56.894						Control	56.894						Control	56.894
				Control	4.06176						Control	4.06176						Control	4.06176						Control	4.06176						Control	4.06176
				Control	-2.91953						Control	-2.91953						Control	-2.91953						Control	-2.91953						Control	-2.91953
				Control	-0.372768						Control	-0.372768						Control	-0.372768						Control	-0.372768						Control	-0.372768
				Control	81.8382						Control	81.8382						Control	81.8382						Control	81.8382						Control	81.8382
				Control	7.38587						Control	7.38587						Control	7.38587						Control	7.38587						Control	7.38587
				Control	-3.54768						Control	-3.54768						Control	-3.54768						Control	-3.54768						Control	-3.54768
				Control	4.13061						Control	4.13061						Control	4.13061						Control	4.13061						Control	4.13061
				Control	23.4456						Control	23.4456						Control	23.4456						Control	23.4456						Control	23.4456
				Control	9.92413						Control	9.92413						Control	9.92413						Control	9.92413						Control	9.92413
				Control	-5.01987						Control	-5.01987						Control	-5.01987						Control	-5.01987						Control	-5.01987
				Control	-6.0203						Control	-6.0203						Control	-6.0203						Control	-6.0203						Control	-6.0203
				Control	-6.72391						Control	-6.72391						Control	-6.72391						Control	-6.72391						Control	-6.72391
				Control	12.7709						Control	12.7709						Control	12.7709						Control	12.7709						Control	12.7709
				Control	15.3001						Control	15.3001						Control	15.3001						Control	15.3001						Control	15.3001
				Control	-4.51311						Control	-4.51311						Control	-4.51311						Control	-4.51311						Control	-4.51311
				Control	9.22281						Control	9.22281						Control	9.22281						Control	9.22281						Control	9.22281
				Control	-4.80675						Control	-4.80675						Control	-4.80675						Control	-4.80675						Control	-4.80675
				Control	-5.51721						Control	-5.51721						Control	-5.51721						Control	-5.51721						Control	-5.51721
				Control	-0.713329						Control	-0.713329						Control	-0.713329						Control	-0.713329						Control	-0.713329
				Control	38.5669						Control	38.5669						Control	38.5669						Control	38.5669						Control	38.5669
				Control	658.841						Control	658.841						Control	658.841						Control	658.841						Control	658.841
				Control	-3.5587						Control	-3.5587						Control	-3.5587						Control	-3.5587						Control	-3.5587
				Control	-5.21286						Control	-5.21286						Control	-5.21286						Control	-5.21286						Control	-5.21286
				Control	55.2711						Control	55.2711						Control	55.2711						Control	55.2711						Control	55.2711
				Control	0.93738						Control	0.93738						Control	0.93738						Control	0.93738						Control	0.93738
				Control	40.0613						Control	40.0613						Control	40.0613						Control	40.0613						Control	40.0613
				Control	9.07048						Control	9.07048						Control	9.07048						Control	9.07048						Control	9.07048
				Control	-3.76918						Control	-3.76918						Control	-3.76918						Control	-3.76918						Control	-3.76918
				Control	-4.9718						Control	-4.9718						Control	-4.9718						Control	-4.9718						Control	-4.9718
				Control	9.75514						Control	9.75514						Control	9.75514						Control	9.75514						Control	9.75514
				Control	-0.12013						Control	-0.12013						Control	-0.12013						Control	-0.12013						Control	-0.12013
				Control	15.662						Control	15.662						Control	15.662						Control	15.662						Control	15.662
				Control	-3.4812						Control	-3.4812						Control	-3.4812						Control	-3.4812						Control	-3.4812
				Control	6.70033						Control	6.70033						Control	6.70033						Control	6.70033						Control	6.70033
				Control	-4.29127						Control	-4.29127						Control	-4.29127						Control	-4.29127						Control	-4.29127
				Control	40.7602						Control	40.7602						Control	40.7602						Control	40.7602						Control	40.7602
				Control	3.2174						Control	3.2174						Control	3.2174						Control	3.2174						Control	3.2174
				Control	21.8705						Control	21.8705						Control	21.8705						Control	21.8705						Control	21.8705
				Control	-6.17843						Control	-6.17843						Control	-6.17843						Control	-6.17843						Control	-6.17843
				Control	15.5058						Control	15.5058						Control	15.5058						Control	15.5058						Control	15.5058
				Control	-4.25968						Control	-4.25968						Control	-4.25968						Control	-4.25968						Control	-4.25968
				Control	-1.4846						Control	-1.4846						Control	-1.4846						Control	-1.4846						Control	-1.4846
				Control	-0.387371						Control	-0.387371						Control	-0.387371						Control	-0.387371						Control	-0.387371
				Control	-4.11049						Control	-4.11049						Control	-4.11049						Control	-4.11049						Control	-4.11049
				Control	-4.01481						Control	-4.01481						Control	-4.01481						Control	-4.01481						Control	-4.01481
				Control	0.808472						Control	0.808472						Control	0.808472						Control	0.808472						Control	0.808472
				Control	5.34396						Control	5.34396						Control	5.34396						Control	5.34396						Control	5.34396
				Control	13.3785						Control	13.3785						Control	13.3785						Control	13.3785						Control	13.3785
				Control	-6.75486						Control	-6.75486						Control	-6.75486						Control	-6.75486						Control	-6.75486
				Control	104.676						Control	104.676						Control	104.676						Control	104.676						Control	104.676
				Control	11.0672						Control	11.0672						Control	11.0672						Control	11.0672						Control	11.0672
				Control	-1.60069						Control	-1.60069						Control	-1.60069						Control	-1.60069						Control	-1.60069
				Control	-6.01496						Control	-6.01496						Control	-6.01496						Control	-6.01496						Control	-6.01496
				Control	-6.0866						Control	-6.0866						Control	-6.0866						Control	-6.0866						Control	-6.0866
				Control	-5.56622						Control	-5.56622						Control	-5.56622						Control	-5.56622						Control	-5.56622
				Control	-7.42316						Control	-7.42316						Control	-7.42316						Control	-7.42316						Control	-7.42316
				Control	-0.795626						Control	-0.795626						Control	-0.795626						Control	-0.795626						Control	-0.795626
				Control	-5.30345						Control	-5.30345						Control	-5.30345						Control	-5.30345						Control	-5.30345
				Control	-4.83964						Control	-4.83964						Control	-4.83964						Control	-4.83964						Control	-4.83964
				Control	-5.55124						Control	-5.55124						Control	-5.55124						Control	-5.55124						Control	-5.55124
				Control	2.63053						Control	2.63053						Control	2.63053						Control	2.63053						Control	2.63053
				Control	-5.44599						Control	-5.44599						Control	-5.44599						Control	-5.44599						Control	-5.44599
				Control	-5.33312						Control	-5.33312						Control	-5.33312						Control	-5.33312						Control	-5.33312
				Control	41.4097						Control	41.4097						Control	41.4097						Control	41.4097						Control	41.4097
				Control	-4.0794						Control	-4.0794						Control	-4.0794						Control	-4.0794						Control	-4.0794
				Control	0.272618						Control	0.272618						Control	0.272618						Control	0.272618						Control	0.272618
				Control	-4.3723						Control	-4.3723						Control	-4.3723						Control	-4.3723						Control	-4.3723
				Control	1.05629						Control	1.05629						Control	1.05629						Control	1.05629						Control	1.05629
				Control	34.3274						Control	34.3274						Control	34.3274						Control	34.3274						Control	34.3274
				Control	-5.48656						Control	-5.48656						Control	-5.48656						Control	-5.48656						Control	-5.48656
				Control	-4.09287						Control	-4.09287						Control	-4.09287						Control	-4.09287						Control	-4.09287
				Control	29.0781						Control	29.0781						Control	29.0781						Control	29.0781						Control	29.0781
				Control	-3.32028						Control	-3.32028						Control	-3.32028						Control	-3.32028						Control	-3.32028
				Control	3.81388						Control	3.81388						Control	3.81388						Control	3.81388						Control	3.81388
				Control	-6.66803						Control	-6.66803						Control	-6.66803						Control	-6.66803						Control	-6.66803
				Control	-6.20961						Control	-6.20961						Control	-6.20961						Control	-6.20961						Control	-6.20961
				Control	-5.90959						Control	-5.90959						Control	-5.90959						Control	-5.90959						Control	-5.90959
				Control	-5.7233						Control	-5.7233						Control	-5.7233						Control	-5.7233						Control	-5.7233
				Control	7.94227						Control	7.94227						Control	7.94227						Control	7.94227						Control	7.94227
				Control	-5.59048						Control	-5.59048						Control	-5.59048						Control	-5.59048						Control	-5.59048
				Control	1.13878						Control	1.13878						Control	1.13878						Control	1.13878						Control	1.13878
				Control	12.0427						Control	12.0427						Control	12.0427						Control	12.0427						Control	12.0427
				Control	-4.13223						Control	-4.13223						Control	-4.13223						Control	-4.13223						Control	-4.13223
				Control	12.7625						Control	12.7625						Control	12.7625						Control	12.7625						Control	12.7625
				Control	0.0442502						Control	0.0442502						Control	0.0442502						Control	0.0442502						Control	0.0442502
				Control	-6.03596						Control	-6.03596						Control	-6.03596						Control	-6.03596						Control	-6.03596
				Control	-5.55779						Control	-5.55779						Control	-5.55779						Control	-5.55779						Control	-5.55779
				Control	1.71037						Control	1.71037						Control	1.71037						Control	1.71037						Control	1.71037
				Control	-5.81883						Control	-5.81883						Control	-5.81883						Control	-5.81883						Control	-5.81883
				Control	23.5468						Control	23.5468						Control	23.5468						Control	23.5468						Control	23.5468
				Control	74.6314						Control	74.6314						Control	74.6314						Control	74.6314						Control	74.6314
				Control	-5.51476						Control	-5.51476						Control	-5.51476						Control	-5.51476						Control	-5.51476
				Control	3.04488						Control	3.04488						Control	3.04488						Control	3.04488						Control	3.04488
				Control	53.4986						Control	53.4986						Control	53.4986						Control	53.4986						Control	53.4986
				Control	-3.93029						Control	-3.93029						Control	-3.93029						Control	-3.93029						Control	-3.93029
				Control	-2.80061						Control	-2.80061						Control	-2.80061						Control	-2.80061						Control	-2.80061
				Control	-5.23867						Control	-5.23867						Control	-5.23867						Control	-5.23867						Control	-5.23867
				Control	-5.61223						Control	-5.61223						Control	-5.61223						Control	-5.61223						Control	-5.61223
				Control	-3.39537						Control	-3.39537						Control	-3.39537						Control	-3.39537						Control	-3.39537
				Control	-4.18363						Control	-4.18363						Control	-4.18363						Control	-4.18363						Control	-4.18363
				Control	-3.4847						Control	-3.4847						Control	-3.4847						Control	-3.4847						Control	-3.4847
				Control	-0.323129						Control	-0.323129						Control	-0.323129						Control	-0.323129						Control	-0.323129
				Control	-0.113653						Control	-0.113653						Control	-0.113653						Control	-0.113653						Control	-0.113653
				Control	9.54963						Control	9.54963						Control	9.54963						Control	9.54963						Control	9.54963
				Control	-6.90825						Control	-6.90825						Control	-6.90825						Control	-6.90825						Control	-6.90825
				Control	-3.61256						Control	-3.61256						Control	-3.61256						Control	-3.61256						Control	-3.61256
				Control	-4.73212						Control	-4.73212						Control	-4.73212						Control	-4.73212						Control	-4.73212
				Control	-1.99347						Control	-1.99347						Control	-1.99347						Control	-1.99347						Control	-1.99347
				Control	-4.84213						Control	-4.84213						Control	-4.84213						Control	-4.84213						Control	-4.84213
				Control	-4.23807						Control	-4.23807						Control	-4.23807						Control	-4.23807						Control	-4.23807
				Control	-5.61785						Control	-5.61785						Control	-5.61785						Control	-5.61785						Control	-5.61785
				Control	1.28378						Control	1.28378						Control	1.28378						Control	1.28378						Control	1.28378
				Control	-4.58655						Control	-4.58655						Control	-4.58655						Control	-4.58655						Control	-4.58655
				Control	-5.89354						Control	-5.89354						Control	-5.89354						Control	-5.89354						Control	-5.89354
				Control	-4.89882						Control	-4.89882						Control	-4.89882						Control	-4.89882						Control	-4.89882
				Control	-4.96326						Control	-4.96326						Control	-4.96326						Control	-4.96326						Control	-4.96326
				Control	18.2763						Control	18.2763						Control	18.2763						Control	18.2763						Control	18.2763
				Control	14.2536						Control	14.2536						Control	14.2536						Control	14.2536						Control	14.2536
				Control	13.9812						Control	13.9812						Control	13.9812						Control	13.9812						Control	13.9812
				Control	14.332						Control	14.332						Control	14.332						Control	14.332						Control	14.332
				Control	-4.5122						Control	-4.5122						Control	-4.5122						Control	-4.5122						Control	-4.5122
				Control	-1.95003						Control	-1.95003						Control	-1.95003						Control	-1.95003						Control	-1.95003
				Control	4.66547						Control	4.66547						Control	4.66547						Control	4.66547						Control	4.66547
				Control	-4.83736						Control	-4.83736						Control	-4.83736						Control	-4.83736						Control	-4.83736
				Control	-5.47279						Control	-5.47279						Control	-5.47279						Control	-5.47279						Control	-5.47279
				Control	-2.65332						Control	-2.65332						Control	-2.65332						Control	-2.65332						Control	-2.65332
				Control	-8.21587						Control	-8.21587						Control	-8.21587						Control	-8.21587						Control	-8.21587
				Control	-4.02817						Control	-4.02817						Control	-4.02817						Control	-4.02817						Control	-4.02817
				Control	-2.20323						Control	-2.20323						Control	-2.20323						Control	-2.20323						Control	-2.20323
				Control	-3.72217						Control	-3.72217						Control	-3.72217						Control	-3.72217						Control	-3.72217
				Control	-5.22682						Control	-5.22682						Control	-5.22682						Control	-5.22682						Control	-5.22682
				Control	4.1893						Control	4.1893						Control	4.1893						Control	4.1893						Control	4.1893
				Control	-5.2529						Control	-5.2529						Control	-5.2529						Control	-5.2529						Control	-5.2529
				Control	-0.0524055						Control	-0.0524055						Control	-0.0524055						Control	-0.0524055						Control	-0.0524055
				Control	12.8869						Control	12.8869						Control	12.8869						Control	12.8869						Control	12.8869
				Control	32.7878						Control	32.7878						Control	32.7878						Control	32.7878						Control	32.7878
				Control	-3.80119						Control	-3.80119						Control	-3.80119						Control	-3.80119						Control	-3.80119
				Control	-4.84227						Control	-4.84227						Control	-4.84227						Control	-4.84227						Control	-4.84227
				Control	0.968323						Control	0.968323						Control	0.968323						Control	0.968323						Control	0.968323
				Control	16.9687						Control	16.9687						Control	16.9687						Control	16.9687						Control	16.9687
				Control	-3.99156						Control	-3.99156						Control	-3.99156						Control	-3.99156						Control	-3.99156
				Control	-1.50421						Control	-1.50421						Control	-1.50421						Control	-1.50421						Control	-1.50421
				Control	33.161						Control	33.161						Control	33.161						Control	33.161						Control	33.161
				Control	71.1147						Control	71.1147						Control	71.1147						Control	71.1147						Control	71.1147
				Control	6.50222						Control	6.50222						Control	6.50222						Control	6.50222						Control	6.50222
				Control	189.804						Control	189.804						Control	189.804						Control	189.804						Control	189.804
				Control	7.01942						Control	7.01942						Control	7.01942						Control	7.01942						Control	7.01942
				Control	-6.99828						Control	-6.99828						Control	-6.99828						Control	-6.99828						Control	-6.99828
				Control	-5.83928						Control	-5.83928						Control	-5.83928						Control	-5.83928						Control	-5.83928
				Control	186.978						Control	186.978						Control	186.978						Control	186.978						Control	186.978
				Control	88.0495						Control	88.0495						Control	88.0495						Control	88.0495						Control	88.0495
				Control	-3.7301						Control	-3.7301						Control	-3.7301						Control	-3.7301						Control	-3.7301
				Control	-5.31193						Control	-5.31193						Control	-5.31193						Control	-5.31193						Control	-5.31193
				Control	113.778						Control	113.778						Control	113.778						Control	113.778						Control	113.778
				Control	-0.556777						Control	-0.556777						Control	-0.556777						Control	-0.556777						Control	-0.556777
				Control	10.9268						Control	10.9268						Control	10.9268						Control	10.9268						Control	10.9268
				Control	-4.363						Control	-4.363						Control	-4.363						Control	-4.363						Control	-4.363
				Control	-6.48389						Control	-6.48389						Control	-6.48389						Control	-6.48389						Control	-6.48389
				Control	334.839						Control	334.839						Control	334.839						Control	334.839						Control	334.839
				Control	-1.40522						Control	-1.40522						Control	-1.40522						Control	-1.40522						Control	-1.40522
				Control	25.7133						Control	25.7133						Control	25.7133						Control	25.7133						Control	25.7133
				Control	20.9742						Control	20.9742						Control	20.9742						Control	20.9742						Control	20.9742
				Control	0.71032						Control	0.71032						Control	0.71032						Control	0.71032						Control	0.71032
				Control	-2.7109						Control	-2.7109						Control	-2.7109						Control	-2.7109						Control	-2.7109
				Control	31.4917						Control	31.4917						Control	31.4917						Control	31.4917						Control	31.4917
				Control	8.29448						Control	8.29448						Control	8.29448						Control	8.29448						Control	8.29448
				Control	7.27897						Control	7.27897						Control	7.27897						Control	7.27897						Control	7.27897
				Control	-3.37105						Control	-3.37105						Control	-3.37105						Control	-3.37105						Control	-3.37105
				Control	-4.99696						Control	-4.99696						Control	-4.99696						Control	-4.99696						Control	-4.99696
				Control	175.807						Control	175.807						Control	175.807						Control	175.807						Control	175.807
				Control	55.3762						Control	55.3762						Control	55.3762						Control	55.3762						Control	55.3762
				Control	-5.98726						Control	-5.98726						Control	-5.98726						Control	-5.98726						Control	-5.98726
				Control	20.7339						Control	20.7339						Control	20.7339						Control	20.7339						Control	20.7339
				Control	-1.07536						Control	-1.07536						Control	-1.07536						Control	-1.07536						Control	-1.07536
				Control	-3.16503						Control	-3.16503						Control	-3.16503						Control	-3.16503						Control	-3.16503
				Control	0.450337						Control	0.450337						Control	0.450337						Control	0.450337						Control	0.450337
				Control	3.66004						Control	3.66004						Control	3.66004						Control	3.66004						Control	3.66004
				Control	47.9423						Control	47.9423						Control	47.9423						Control	47.9423						Control	47.9423
				Control	-6.20604						Control	-6.20604						Control	-6.20604						Control	-6.20604						Control	-6.20604
				Control	-4.51207						Control	-4.51207						Control	-4.51207						Control	-4.51207						Control	-4.51207
				Control	23.4858						Control	23.4858						Control	23.4858						Control	23.4858						Control	23.4858
				Control	-6.94642						Control	-6.94642						Control	-6.94642						Control	-6.94642						Control	-6.94642
				Control	-5.55092						Control	-5.55092						Control	-5.55092						Control	-5.55092						Control	-5.55092
				Control	-2.77885						Control	-2.77885						Control	-2.77885						Control	-2.77885						Control	-2.77885
				Control	-5.99464						Control	-5.99464						Control	-5.99464						Control	-5.99464						Control	-5.99464
				Control	-3.34004						Control	-3.34004						Control	-3.34004						Control	-3.34004						Control	-3.34004
				Control	-5.71467						Control	-5.71467						Control	-5.71467						Control	-5.71467						Control	-5.71467
				Control	-6.40602						Control	-6.40602						Control	-6.40602						Control	-6.40602						Control	-6.40602
				Control	7.57191						Control	7.57191						Control	7.57191						Control	7.57191						Control	7.57191
				Control	1.05551						Control	1.05551						Control	1.05551						Control	1.05551						Control	1.05551
				Control	-5.41373						Control	-5.41373						Control	-5.41373						Control	-5.41373						Control	-5.41373
				Control	14.9299						Control	14.9299						Control	14.9299						Control	14.9299						Control	14.9299
				Control	-5.78606						Control	-5.78606						Control	-5.78606						Control	-5.78606						Control	-5.78606
				Control	-6.79963						Control	-6.79963						Control	-6.79963						Control	-6.79963						Control	-6.79963
				Control	-3.69497						Control	-3.69497						Control	-3.69497						Control	-3.69497						Control	-3.69497
				Control	5.88127						Control	5.88127						Control	5.88127						Control	5.88127						Control	5.88127
				Control	24.0164						Control	24.0164						Control	24.0164						Control	24.0164						Control	24.0164
				Control	4.91536						Control	4.91536						Control	4.91536						Control	4.91536						Control	4.91536
				Control	-7.44169						Control	-7.44169						Control	-7.44169						Control	-7.44169						Control	-7.44169
				Control	-3.26456						Control	-3.26456						Control	-3.26456						Control	-3.26456						Control	-3.26456
				Control	-2.63435						Control	-2.63435						Control	-2.63435						Control	-2.63435						Control	-2.63435
				Control	-3.16391						Control	-3.16391						Control	-3.16391						Control	-3.16391						Control	-3.16391
				Control	-3.33303						Control	-3.33303						Control	-3.33303						Control	-3.33303						Control	-3.33303
				Control	31.2038						Control	31.2038						Control	31.2038						Control	31.2038						Control	31.2038
				Control	-3.6773						Control	-3.6773						Control	-3.6773						Control	-3.6773						Control	-3.6773
				Control	-4.49064						Control	-4.49064						Control	-4.49064						Control	-4.49064						Control	-4.49064
				Control	-2.90183						Control	-2.90183						Control	-2.90183						Control	-2.90183						Control	-2.90183
				Control	-5.25598						Control	-5.25598						Control	-5.25598						Control	-5.25598						Control	-5.25598
				Control	46.5047						Control	46.5047						Control	46.5047						Control	46.5047						Control	46.5047
				Control	-1.99019						Control	-1.99019						Control	-1.99019						Control	-1.99019						Control	-1.99019
				Control	3.22264						Control	3.22264						Control	3.22264						Control	3.22264						Control	3.22264
				Control	9.25633						Control	9.25633						Control	9.25633						Control	9.25633						Control	9.25633
				Control	-0.920364						Control	-0.920364						Control	-0.920364						Control	-0.920364						Control	-0.920364
				Control	0.475399						Control	0.475399						Control	0.475399						Control	0.475399						Control	0.475399
				Control	-4.06124						Control	-4.06124						Control	-4.06124						Control	-4.06124						Control	-4.06124
				Control	-1.64782						Control	-1.64782						Control	-1.64782						Control	-1.64782						Control	-1.64782
				Control	130.758						Control	130.758						Control	130.758						Control	130.758						Control	130.758
				Control	-2.54027						Control	-2.54027						Control	-2.54027						Control	-2.54027						Control	-2.54027
				Control	3.91284						Control	3.91284						Control	3.91284						Control	3.91284						Control	3.91284
				Control	65.2756						Control	65.2756						Control	65.2756						Control	65.2756						Control	65.2756
				Control	0.0154768						Control	0.0154768						Control	0.0154768						Control	0.0154768						Control	0.0154768
				Control	2.85785						Control	2.85785						Control	2.85785						Control	2.85785						Control	2.85785
				Control	-2.62665						Control	-2.62665						Control	-2.62665						Control	-2.62665						Control	-2.62665
				Control	26.4564						Control	26.4564						Control	26.4564						Control	26.4564						Control	26.4564
				Control	7.41774						Control	7.41774						Control	7.41774						Control	7.41774						Control	7.41774
				Control	-4.33251						Control	-4.33251						Control	-4.33251						Control	-4.33251						Control	-4.33251
				Control	1.03763						Control	1.03763						Control	1.03763						Control	1.03763						Control	1.03763
				Control	-3.11511						Control	-3.11511						Control	-3.11511						Control	-3.11511						Control	-3.11511
				Control	-4.68159						Control	-4.68159						Control	-4.68159						Control	-4.68159						Control	-4.68159
				Control	1.20342						Control	1.20342						Control	1.20342						Control	1.20342						Control	1.20342
				Control	-2.06779						Control	-2.06779						Control	-2.06779						Control	-2.06779						Control	-2.06779
				Control	16.6586						Control	16.6586						Control	16.6586						Control	16.6586						Control	16.6586
				Control	-7.66076						Control	-7.66076						Control	-7.66076						Control	-7.66076						Control	-7.66076
				Control	2.74995						Control	2.74995						Control	2.74995						Control	2.74995						Control	2.74995
				Control	4.97748						Control	4.97748						Control	4.97748						Control	4.97748						Control	4.97748
				Control	-1.20515						Control	-1.20515						Control	-1.20515						Control	-1.20515						Control	-1.20515
				Control	2.30893						Control	2.30893						Control	2.30893						Control	2.30893						Control	2.30893
				Control	-5.00381						Control	-5.00381						Control	-5.00381						Control	-5.00381						Control	-5.00381
				Control	-5.85953						Control	-5.85953						Control	-5.85953						Control	-5.85953						Control	-5.85953
				Control	-6.21236						Control	-6.21236						Control	-6.21236						Control	-6.21236						Control	-6.21236
				Control	-4.04655						Control	-4.04655						Control	-4.04655						Control	-4.04655						Control	-4.04655
				Control	1.22818						Control	1.22818						Control	1.22818						Control	1.22818						Control	1.22818
				Control	14.3621						Control	14.3621						Control	14.3621						Control	14.3621						Control	14.3621
				Control	-5.62529						Control	-5.62529						Control	-5.62529						Control	-5.62529						Control	-5.62529
				Control	4.45576						Control	4.45576						Control	4.45576						Control	4.45576						Control	4.45576
				Control	11.0766						Control	11.0766						Control	11.0766						Control	11.0766						Control	11.0766
				Control	-3.11989						Control	-3.11989						Control	-3.11989						Control	-3.11989						Control	-3.11989
				Control	-4.58792						Control	-4.58792						Control	-4.58792						Control	-4.58792						Control	-4.58792
				Control	-4.37904						Control	-4.37904						Control	-4.37904						Control	-4.37904						Control	-4.37904
				Control	5.14154						Control	5.14154						Control	5.14154						Control	5.14154						Control	5.14154
				Control	-3.21526						Control	-3.21526						Control	-3.21526						Control	-3.21526						Control	-3.21526
				Control	-5.34542						Control	-5.34542						Control	-5.34542						Control	-5.34542						Control	-5.34542
				Control	8.06119						Control	8.06119						Control	8.06119						Control	8.06119						Control	8.06119
				Control	1.57629						Control	1.57629						Control	1.57629						Control	1.57629						Control	1.57629
				Control	-1.50751						Control	-1.50751						Control	-1.50751						Control	-1.50751						Control	-1.50751
				Control	-0.0210373						Control	-0.0210373						Control	-0.0210373						Control	-0.0210373						Control	-0.0210373
				Control	1.88227						Control	1.88227						Control	1.88227						Control	1.88227						Control	1.88227
				Control	21.2619						Control	21.2619						Control	21.2619						Control	21.2619						Control	21.2619
				Control	-0.449524						Control	-0.449524						Control	-0.449524						Control	-0.449524						Control	-0.449524
				Control	-5.22898						Control	-5.22898						Control	-5.22898						Control	-5.22898						Control	-5.22898
				Control	3.12314						Control	3.12314						Control	3.12314						Control	3.12314						Control	3.12314
				Control	-5.60559						Control	-5.60559						Control	-5.60559						Control	-5.60559						Control	-5.60559
				Control	2.28714						Control	2.28714						Control	2.28714						Control	2.28714						Control	2.28714
				Control	0.92539						Control	0.92539						Control	0.92539						Control	0.92539						Control	0.92539
				Control	1.30773						Control	1.30773						Control	1.30773						Control	1.30773						Control	1.30773
				Control	-2.09974						Control	-2.09974						Control	-2.09974						Control	-2.09974						Control	-2.09974
				Control	-0.702573						Control	-0.702573						Control	-0.702573						Control	-0.702573						Control	-0.702573
				Control	-1.8468						Control	-1.8468						Control	-1.8468						Control	-1.8468						Control	-1.8468
				Control	-5.11331						Control	-5.11331						Control	-5.11331						Control	-5.11331						Control	-5.11331
				Control	-3.29274						Control	-3.29274						Control	-3.29274						Control	-3.29274						Control	-3.29274
				Control	-5.3852						Control	-5.3852						Control	-5.3852						Control	-5.3852						Control	-5.3852
				Control	-6.25486						Control	-6.25486						Control	-6.25486						Control	-6.25486						Control	-6.25486
				Control	8.02836						Control	8.02836						Control	8.02836						Control	8.02836						Control	8.02836
				Control	322.114						Control	322.114						Control	322.114						Control	322.114						Control	322.114
				Control	-2.90264						Control	-2.90264						Control	-2.90264						Control	-2.90264						Control	-2.90264
				Control	-0.396158						Control	-0.396158						Control	-0.396158						Control	-0.396158						Control	-0.396158
				Control	20.509						Control	20.509						Control	20.509						Control	20.509						Control	20.509
				Control	11.0991						Control	11.0991						Control	11.0991						Control	11.0991						Control	11.0991
				Control	-3.91619						Control	-3.91619						Control	-3.91619						Control	-3.91619						Control	-3.91619
				Control	18.201						Control	18.201						Control	18.201						Control	18.201						Control	18.201
				Control	-2.97117						Control	-2.97117						Control	-2.97117						Control	-2.97117						Control	-2.97117
				Control	-5.52791						Control	-5.52791						Control	-5.52791						Control	-5.52791						Control	-5.52791
				Control	32.1795						Control	32.1795						Control	32.1795						Control	32.1795						Control	32.1795
				Control	-1.71643						Control	-1.71643						Control	-1.71643						Control	-1.71643						Control	-1.71643
				Control	-4.95654						Control	-4.95654						Control	-4.95654						Control	-4.95654						Control	-4.95654
				Control	1.82105						Control	1.82105						Control	1.82105						Control	1.82105						Control	1.82105
				Control	-3.55648						Control	-3.55648						Control	-3.55648						Control	-3.55648						Control	-3.55648
				Control	14.8894						Control	14.8894						Control	14.8894						Control	14.8894						Control	14.8894
				Control	-4.39451						Control	-4.39451						Control	-4.39451						Control	-4.39451						Control	-4.39451
				Control	2.53045						Control	2.53045						Control	2.53045						Control	2.53045						Control	2.53045
				Control	1.09401						Control	1.09401						Control	1.09401						Control	1.09401						Control	1.09401
				Control	-1.62963						Control	-1.62963						Control	-1.62963						Control	-1.62963						Control	-1.62963
				Control	13.7821						Control	13.7821						Control	13.7821						Control	13.7821						Control	13.7821
				Control	-4.78546						Control	-4.78546						Control	-4.78546						Control	-4.78546						Control	-4.78546
				Control	-1.11747						Control	-1.11747						Control	-1.11747						Control	-1.11747						Control	-1.11747
				Control	37.7929						Control	37.7929						Control	37.7929						Control	37.7929						Control	37.7929
				Control	-4.71153						Control	-4.71153						Control	-4.71153						Control	-4.71153						Control	-4.71153
				Control	5.00193						Control	5.00193						Control	5.00193						Control	5.00193						Control	5.00193
				Control	-1.26631						Control	-1.26631						Control	-1.26631						Control	-1.26631						Control	-1.26631
				Control	-4.82217						Control	-4.82217						Control	-4.82217						Control	-4.82217						Control	-4.82217
				Control	-3.12683						Control	-3.12683						Control	-3.12683						Control	-3.12683						Control	-3.12683
				Control	9.80461						Control	9.80461						Control	9.80461						Control	9.80461						Control	9.80461
				Control	12.5141						Control	12.5141						Control	12.5141						Control	12.5141						Control	12.5141
				Control	-5.79985						Control	-5.79985						Control	-5.79985						Control	-5.79985						Control	-5.79985
				Control	11.0949						Control	11.0949						Control	11.0949						Control	11.0949						Control	11.0949
				Control	10.415						Control	10.415						Control	10.415						Control	10.415						Control	10.415
				Control	-3.33552						Control	-3.33552						Control	-3.33552						Control	-3.33552						Control	-3.33552
				Control	8.15882						Control	8.15882						Control	8.15882						Control	8.15882						Control	8.15882
				Control	66.4728						Control	66.4728						Control	66.4728						Control	66.4728						Control	66.4728
				Control	-0.743912						Control	-0.743912						Control	-0.743912						Control	-0.743912						Control	-0.743912
				Control	-5.59817						Control	-5.59817						Control	-5.59817						Control	-5.59817						Control	-5.59817
				Control	58.6939						Control	58.6939						Control	58.6939						Control	58.6939						Control	58.6939
				Control	-5.92622						Control	-5.92622						Control	-5.92622						Control	-5.92622						Control	-5.92622
				Control	-2.02291						Control	-2.02291						Control	-2.02291						Control	-2.02291						Control	-2.02291
				Control	-6.51214						Control	-6.51214						Control	-6.51214						Control	-6.51214						Control	-6.51214
				Control	62.9794						Control	62.9794						Control	62.9794						Control	62.9794						Control	62.9794
				Control	-2.25512						Control	-2.25512						Control	-2.25512						Control	-2.25512						Control	-2.25512
				Control	-2.1323						Control	-2.1323						Control	-2.1323						Control	-2.1323						Control	-2.1323
				Control	5.47982						Control	5.47982						Control	5.47982						Control	5.47982						Control	5.47982
				Control	-4.93306						Control	-4.93306						Control	-4.93306						Control	-4.93306						Control	-4.93306
				Control	-4.90759						Control	-4.90759						Control	-4.90759						Control	-4.90759						Control	-4.90759
				Control	8.19313						Control	8.19313						Control	8.19313						Control	8.19313						Control	8.19313
				Control	29.0777						Control	29.0777						Control	29.0777						Control	29.0777						Control	29.0777
				Control	-4.32732						Control	-4.32732						Control	-4.32732						Control	-4.32732						Control	-4.32732
				Control	9.51249						Control	9.51249						Control	9.51249						Control	9.51249						Control	9.51249
				Control	247.495						Control	247.495						Control	247.495						Control	247.495						Control	247.495
				Control	22.4621						Control	22.4621						Control	22.4621						Control	22.4621						Control	22.4621
				Control	7.41622						Control	7.41622						Control	7.41622						Control	7.41622						Control	7.41622
				Control	-2.04469						Control	-2.04469						Control	-2.04469						Control	-2.04469						Control	-2.04469
				Control	-6.84847						Control	-6.84847						Control	-6.84847						Control	-6.84847						Control	-6.84847
				Control	10.6244						Control	10.6244						Control	10.6244						Control	10.6244						Control	10.6244
				Control	16.8441						Control	16.8441						Control	16.8441						Control	16.8441						Control	16.8441
				Control	-5.63526						Control	-5.63526						Control	-5.63526						Control	-5.63526						Control	-5.63526
				Control	70.6371						Control	70.6371						Control	70.6371						Control	70.6371						Control	70.6371
				Control	2.57004						Control	2.57004						Control	2.57004						Control	2.57004						Control	2.57004
				Control	1.07133						Control	1.07133						Control	1.07133						Control	1.07133						Control	1.07133
				Control	-2.94208						Control	-2.94208						Control	-2.94208						Control	-2.94208						Control	-2.94208
				Control	-6.11875						Control	-6.11875						Control	-6.11875						Control	-6.11875						Control	-6.11875
				Control	90.8291						Control	90.8291						Control	90.8291						Control	90.8291						Control	90.8291
				Control	-5.92906						Control	-5.92906						Control	-5.92906						Control	-5.92906						Control	-5.92906
				Control	-5.89865						Control	-5.89865						Control	-5.89865						Control	-5.89865						Control	-5.89865
				Control	-3.77333						Control	-3.77333						Control	-3.77333						Control	-3.77333						Control	-3.77333
				Control	-7.36675						Control	-7.36675						Control	-7.36675						Control	-7.36675						Control	-7.36675
				Control	-4.72374						Control	-4.72374						Control	-4.72374						Control	-4.72374						Control	-4.72374
				Control	-3.85336						Control	-3.85336						Control	-3.85336						Control	-3.85336						Control	-3.85336
				Control	57.0188						Control	57.0188						Control	57.0188						Control	57.0188						Control	57.0188
				Control	6.80571						Control	6.80571						Control	6.80571						Control	6.80571						Control	6.80571
				Control	-5.27414						Control	-5.27414						Control	-5.27414						Control	-5.27414						Control	-5.27414
				Control	-4.4486						Control	-4.4486						Control	-4.4486						Control	-4.4486						Control	-4.4486
				Control	17.4061						Control	17.4061						Control	17.4061						Control	17.4061						Control	17.4061
				Control	-7.0974						Control	-7.0974						Control	-7.0974						Control	-7.0974						Control	-7.0974
				Control	-3.6709						Control	-3.6709						Control	-3.6709						Control	-3.6709						Control	-3.6709
				Control	-4.31383						Control	-4.31383						Control	-4.31383						Control	-4.31383						Control	-4.31383
				Control	-5.30427						Control	-5.30427						Control	-5.30427						Control	-5.30427						Control	-5.30427
				Control	3.25039						Control	3.25039						Control	3.25039						Control	3.25039						Control	3.25039
				Control	-4.31897						Control	-4.31897						Control	-4.31897						Control	-4.31897						Control	-4.31897
				Control	-3.68906						Control	-3.68906						Control	-3.68906						Control	-3.68906						Control	-3.68906
				Control	30.7233						Control	30.7233						Control	30.7233						Control	30.7233						Control	30.7233
				Control	14.7736						Control	14.7736						Control	14.7736						Control	14.7736						Control	14.7736
				Control	0.0851627						Control	0.0851627						Control	0.0851627						Control	0.0851627						Control	0.0851627
				Control	-5.01996						Control	-5.01996						Control	-5.01996						Control	-5.01996						Control	-5.01996
				Control	34.5177						Control	34.5177						Control	34.5177						Control	34.5177						Control	34.5177
				Control	13.5861						Control	13.5861						Control	13.5861						Control	13.5861						Control	13.5861
				Control	-0.495609						Control	-0.495609						Control	-0.495609						Control	-0.495609						Control	-0.495609
				Control	-5.01752						Control	-5.01752						Control	-5.01752						Control	-5.01752						Control	-5.01752
				Control	-4.12475						Control	-4.12475						Control	-4.12475						Control	-4.12475						Control	-4.12475
				Control	-6.61461						Control	-6.61461						Control	-6.61461						Control	-6.61461						Control	-6.61461
				Control	12.1477						Control	12.1477						Control	12.1477						Control	12.1477						Control	12.1477
				Control	8.47424						Control	8.47424						Control	8.47424						Control	8.47424						Control	8.47424
				Control	91.8884						Control	91.8884						Control	91.8884						Control	91.8884						Control	91.8884
				Control	3.56236						Control	3.56236						Control	3.56236						Control	3.56236						Control	3.56236
				Control	16.8042						Control	16.8042						Control	16.8042						Control	16.8042						Control	16.8042
				Control	103.138						Control	103.138						Control	103.138						Control	103.138						Control	103.138
				Control	6.22567						Control	6.22567						Control	6.22567						Control	6.22567						Control	6.22567
				Control	-4.98318						Control	-4.98318						Control	-4.98318						Control	-4.98318						Control	-4.98318
				Control	-7.80605						Control	-7.80605						Control	-7.80605						Control	-7.80605						Control	-7.80605
				Control	-6.10129						Control	-6.10129						Control	-6.10129						Control	-6.10129						Control	-6.10129
				Control	0.696511						Control	0.696511						Control	0.696511						Control	0.696511						Control	0.696511
				Control	-1.22181						Control	-1.22181						Control	-1.22181						Control	-1.22181						Control	-1.22181
				Control	25.3386						Control	25.3386						Control	25.3386						Control	25.3386						Control	25.3386
				Control	-3.13123						Control	-3.13123						Control	-3.13123						Control	-3.13123						Control	-3.13123
				Control	18.2432						Control	18.2432						Control	18.2432						Control	18.2432						Control	18.2432
				Control	-5.24621						Control	-5.24621						Control	-5.24621						Control	-5.24621						Control	-5.24621
				Control	-5.38546						Control	-5.38546						Control	-5.38546						Control	-5.38546						Control	-5.38546
				Control	-5.12402						Control	-5.12402						Control	-5.12402						Control	-5.12402						Control	-5.12402
				Control	3.05194						Control	3.05194						Control	3.05194						Control	3.05194						Control	3.05194
				Control	-4.5329						Control	-4.5329						Control	-4.5329						Control	-4.5329						Control	-4.5329
				Control	-4.22121						Control	-4.22121						Control	-4.22121						Control	-4.22121						Control	-4.22121
				Control	-6.96133						Control	-6.96133						Control	-6.96133						Control	-6.96133						Control	-6.96133
				Control	114.681						Control	114.681						Control	114.681						Control	114.681						Control	114.681
				Control	-1.72506						Control	-1.72506						Control	-1.72506						Control	-1.72506						Control	-1.72506
				Control	-4.13628						Control	-4.13628						Control	-4.13628						Control	-4.13628						Control	-4.13628
				Control	18.4375						Control	18.4375						Control	18.4375						Control	18.4375						Control	18.4375
				Control	-6.13914						Control	-6.13914						Control	-6.13914						Control	-6.13914						Control	-6.13914
				Control	-0.314342						Control	-0.314342						Control	-0.314342						Control	-0.314342						Control	-0.314342
			Hemorrhage	Emergency	48.3216					Hydrocephalus	Emergency	228.292					Brain mass-like disease	Emergency	107.336					Infarction	Emergency	20.4389					Etc	Emergency	21.2288
			Hemorrhage	Emergency	76.4554					Hydrocephalus	Emergency	64.9821					Brain mass-like disease	Emergency	81.7458					Infarction	Emergency	23.6214					Etc	Emergency	21.4263
			Hemorrhage	Emergency	429.012					Hydrocephalus	Emergency	41.4048					Brain mass-like disease	Emergency	31.1597					Infarction	Emergency	47.775					Etc	Emergency	6.97722
			Hemorrhage	Emergency	8.79796					Hydrocephalus	Emergency	65.5578					Brain mass-like disease	Emergency	65.3934					Infarction	Emergency	140.24					Etc	Emergency	61.7469
			Hemorrhage	Emergency	692.887					Hydrocephalus	Emergency	38.1371					Brain mass-like disease	Emergency	58.9378					Infarction	Emergency	36.5746
			Hemorrhage	Emergency	127.728					Hydrocephalus	Emergency	100.555					Brain mass-like disease	Emergency	966.342					Infarction	Emergency	34.9566
			Hemorrhage	Emergency	234.856												Brain mass-like disease	Emergency	159.463					Infarction	Emergency	82.8445
			Hemorrhage	Emergency	10.4883												Brain mass-like disease	Emergency	178.299					Infarction	Emergency	33.4738
			Hemorrhage	Emergency	36.1524												Brain mass-like disease	Emergency	38.6339					Infarction	Emergency	533.031
			Hemorrhage	Emergency	108.678												Brain mass-like disease	Emergency	61.2905					Infarction	Emergency	67.379
			Hemorrhage	Emergency	316.089												Brain mass-like disease	Emergency	123.775					Infarction	Emergency	35.5499
			Hemorrhage	Emergency	52.7257												Brain mass-like disease	Emergency	60.8328					Infarction	Emergency	8.05131
			Hemorrhage	Emergency	15.0365												Brain mass-like disease	Emergency	90.4978					Infarction	Emergency	44.9848
			Hemorrhage	Emergency	100.483												Brain mass-like disease	Emergency	96.9566					Infarction	Emergency	280.045
			Hemorrhage	Emergency	35.565												Brain mass-like disease	Emergency	130.7					Infarction	Emergency	280.177
			Hemorrhage	Emergency	19.7994												Brain mass-like disease	Emergency	18.2322					Infarction	Emergency	-1.66926
			Hemorrhage	Emergency	790.055												Brain mass-like disease	Emergency	14.9428					Infarction	Emergency	5.01247
			Hemorrhage	Emergency	6.40463												Brain mass-like disease	Emergency	428.083					Infarction	Emergency	214.144
			Hemorrhage	Emergency	154.429												Brain mass-like disease	Emergency	1.94118					Infarction	Emergency	52.3117
			Hemorrhage	Emergency	101.484												Brain mass-like disease	Emergency	52.3996					Infarction	Emergency	72.1107
			Hemorrhage	Emergency	78.3601																			Infarction	Emergency	16.5858
			Hemorrhage	Emergency	255.061																			Infarction	Emergency	48.3734
			Hemorrhage	Emergency	355.308																			Infarction	Emergency	9.31673
			Hemorrhage	Emergency	9.34699																			Infarction	Emergency	85.8984
			Hemorrhage	Emergency	313.21																			Infarction	Emergency	65.1581
			Hemorrhage	Emergency	22.907																			Infarction	Emergency	151.966
			Hemorrhage	Emergency	30.9605																			Infarction	Emergency	473.017
			Hemorrhage	Emergency	215.942																			Infarction	Emergency	97.508
			Hemorrhage	Emergency	137.836																			Infarction	Emergency	81.9392
			Hemorrhage	Emergency	47.1044																			Infarction	Emergency	192.418
			Hemorrhage	Emergency	147.272																			Infarction	Emergency	2.44254
			Hemorrhage	Emergency	172.536																			Infarction	Emergency	80.9179
			Hemorrhage	Emergency	22.0875																			Infarction	Emergency	19.9234
			Hemorrhage	Emergency	102.524																			Infarction	Emergency	8.67511
			Hemorrhage	Emergency	52.1736																			Infarction	Emergency	21.3978
			Hemorrhage	Emergency	39.55																			Infarction	Emergency	26.8907
			Hemorrhage	Emergency	-1.75149																			Infarction	Emergency	10.1549
			Hemorrhage	Emergency	251.721																			Infarction	Emergency	113.023
			Hemorrhage	Emergency	360.499																			Infarction	Emergency	73.7791
[truncated: 89 more rows]

[truncated: 4 more sheets: Clinical simuation data (all), Table 1, Table2, Supplementary Table 3]
